# Supplementary material for: Cooperative Reactivity Induced by All-Gallium Coordination at Nickel
Source: Inorg Chem. 2025 Jul 18;64(30):15707–14. doi: 10.1021/acs.inorgchem.5c02296 (PMC12326349; doi:10.1021/acs.inorgchem.5c02296)
Supplement: Supplementary file 2 [file ic5c02296_si_002.xyz]

111
NiGa4MeCN_sing
  Ga  9.38519144632352      5.88577284279793     15.01063468429186
  Ga  9.34929977138613      8.40036780448746     11.97239995018615
  Ga  8.50995046080945      4.64509509018295     11.22036039625701
  Ga  10.87716417948944      5.81584531315639     12.50304012870594
  Ni  8.73121957442979      6.31856838719694     12.81858652975165
  N   6.95146702451703      6.60658702631612     13.12461515450087
  C   5.82012525036905      6.79915534278878     13.31072311704083
  C   10.08317473728951      5.74843820035578     17.13439096808951
  C   9.14424127188801      4.67345082010292     16.89092022189852
  C   7.86328168087784      5.26505638193901     16.60898495765659
  C   8.00625287972703      6.69255078150346     16.67525263559152
  C   9.37268851817952      6.99612722348545     16.98904588192375
  C   8.36668583329628      9.82098311062484     10.46663532575682
  C   9.76887299812208     10.12696489008722     10.58323268527593
  C   10.01610580475937     10.55743747785476     11.94150836688029
  C   8.76504908609779     10.51376763924610     12.65124266989132
  C   7.75158373483251     10.06530101680023     11.73953602925533
  C   7.57168606832155      2.66212189007235     10.70502431046983
  C   8.27724061279398      3.17682944037586      9.55179196471573
  C   7.63047914118060      4.40497976423633      9.15206342081913
  C   6.52249330157180      4.62886616829621     10.03643839077693
  C   6.48688684079404      3.56038285830957     10.99384396876175
  C   9.32999687902589      2.45578888337117      8.77310289280607
  C   7.97989403691767      5.23770727635539      7.95857436563793
  C   5.57336487262574      5.78361950496149      9.94266517932394
  C   5.47971702880809      3.36564664419587     12.08432837081494
  C   12.87210168039191      6.48797899977451     11.81566655261264
  C   12.46785810879402      5.36212737239819     11.00576861603710
  C   12.32968194608106      4.21955860121814     11.87483270712604
  C   12.64341050605503      4.63524241323627     13.21645826655431
  C   12.97816042220683      6.03840597297232     13.18511195440271
  H   8.86005872858357      1.87482202744385      7.96481841403732
  H   9.88966576045094      1.74604639941999      9.39271065180935
  H   10.04256745378927      3.14115637548602      8.29660388409741
  H   7.42219378197580      4.89684360907641      7.07315857781936
  H   9.04686062578673      5.17413938383747      7.71207763225153
  H   7.72915701764069      6.29442623987315      8.11456411556718
  H   4.78948186886760      5.71386927231705     10.70462507028657
  H   5.07531794184701      5.80099590261178      8.96346443202348
  H   6.08532567970788      6.74877324055741     10.06773394446229
  H   4.78945677616056      2.54717495223286     11.83396801928769
  H   4.87505463135822      4.26697542116172     12.23545230157723
  H   5.95236808632430      3.11180545969555     13.04247850316841
  C   7.83764962276738      1.36235062992105     11.39755805800474
  H   8.89186238414132      1.06810581371251     11.32837000975031
  H   7.24436510200470      0.55501156610291     10.94240687344818
  H   7.56506547179038      1.40582904722795     12.45945119776906
  C   6.59938032964304      4.51609905829799     16.32269735941997
  H   5.97703765272739      5.03828216505764     15.58493505825782
  H   5.99931942577031      4.39438851949168     17.23639440149145
  H   6.80700032665722      3.51210343974865     15.93383601643954
  C   6.92064172137247      7.70568700163179     16.48777252216044
  H   5.98775062906128      7.23039389339441     16.16478377070016
  H   7.19344552813564      8.46898182291351     15.74561308381569
  H   6.70987381790698      8.22818817065329     17.43172397710334
  C   9.93263409494332      8.36368250645961     17.22268237649015
  H   9.42206544063045      9.11830550747557     16.61150722232028
  H   11.00555661710753      8.41277076398010     16.99922868188353
  H   9.80648351564282      8.65821040066439     18.27547892122756
  C   11.47096982579770      5.59340213048632     17.66890374112439
  H   11.94142821692787      4.65980429242568     17.33933445967572
  H   11.44381788274261      5.56524149312429     18.76899816766459
  H   12.12163191261203      6.43100782498036     17.38876200175033
  C   9.43021340387682      3.21212115039808     17.03853082075358
  H   8.79748386787152      2.60189135796110     16.38217685035575
  H   9.23568498002098      2.88646407656531     18.07142333141358
  H   10.47736866071786      2.97381976508517     16.81631848203922
  C   8.55168199075292     10.93831359400094     14.06992983908176
  H   9.44685355427094     10.77375872902823     14.68263397613874
  H   7.71575636079594     10.40011932985490     14.53557513175772
  H   8.31508468969819     12.01150069285349     14.12440021904889
  C   11.30185282349430     11.10549341855230     12.47670836911463
  H   12.16882905684395     10.74677658474949     11.90985299119467
  H   11.45246981178559     10.84884824230368     13.53312786617988
  H   11.30454142293905     12.20373347620598     12.40814755666388
  C   10.74444712818279     10.16889956666639      9.44945173620904
  H   10.60125455522632      9.33961399158116      8.74456670811168
  H   11.78251017311727     10.14663285898125      9.79985509539959
  H   10.61827907813020     11.10121859132970      8.87861867284278
  C   7.66799594184428      9.41316216308818      9.20822498151366
  H   8.32414582290875      8.83304242130672      8.54720012863730
  H   7.33916284902164     10.29785462172322      8.64245511270973
  H   6.77269470103234      8.81217109832938      9.41252806308185
  C   6.29390341364630      9.93716331358162     12.04717203798088
  H   5.81510134336391      9.16986182187939     11.42545728920706
  H   5.77114508685922     10.88553245977316     11.85264239571272
  H   6.12632042790266      9.68625567123729     13.10225940835459
  C   12.26548076687188      5.37211317282852      9.52439458406259
  H   11.96797534743725      6.36348312963834      9.16103199032364
  H   11.49373656318543      4.65368341170349      9.21865597388260
  H   13.19231362375500      5.09502361737214      9.00105126833776
  C   13.19348689471935      7.86010576390299     11.32260469141516
  H   12.63607774921723      8.10485112737096     10.41021114566979
  H   14.26420447434096      7.94641647454917     11.08554274957968
  H   12.96352407142485      8.62227846697572     12.07768551053166
  C   13.40968443040701      6.86903761092874     14.35084075941201
  H   13.13334665550834      7.92353886838205     14.22575072693079
  H   14.50202782689231      6.83016536527986     14.47439225841774
  H   12.96424222390913      6.50946448838957     15.28680171681726
  C   12.65719829036676      3.74879387968176     14.41950691219430
  H   11.85677051537240      2.99836954581947     14.38234480177196
  H   12.54190907110869      4.32804560236306     15.34300579844430
  H   13.61130448811504      3.20629901686927     14.49273884325723
  C   11.96631044848340      2.83103667366184     11.46070000330639
  H   11.44035107184338      2.82373872168395     10.49972480017011
  H   11.32925899919660      2.33415257762040     12.20473380318071
  H   12.86851161270923      2.21290389608109     11.34146308047706
  C   4.41340096453122      7.04609475723083     13.54278441327636
  H   4.28408916896790      7.84464559217235     14.28615309193916
  H   3.91946316968711      6.13764958403184     13.91445970175059
  H   3.92221505630622      7.35680858646219     12.61048218664702

117
NiGa4MeCN2-cis-trip
  Ni  0.85907647913510      1.57299236147577      0.35217209566687
  H   2.19462327930624     -3.28442055615029     -0.48143323093667
  N   1.01453002790627     -0.39596018747104      0.01571796093614
  C   1.07522964759262     -1.54433942614521     -0.14096872686314
  C   1.15206835575114     -2.97910243460305     -0.32100055628374
  H   0.76569110796484     -3.49317155589122      0.56930830820919
  H   0.55628916412694     -3.28506285604145     -1.19101658696919
  H   5.67435590038496      4.72569436877933     -0.52828002123162
  H   5.82638366824551      4.14826752943102      1.70952278811291
  C   5.79067688099477      3.87532367775752     -1.21045267037455
  H   6.85942434648571      3.81590798971767     -1.46785556306848
  C   6.05445702926372      3.08731337372535      1.86971899945817
  H   7.15055958611982      2.99207189212458      1.89532041001066
  H   5.25013035750962      4.10562557789470     -2.13650027866357
  H   5.68090552559227      2.80817660039491      2.86232565176310
  C   5.34421077200540      2.58632117869672     -0.59924297578975
  C   5.48090245347504      2.22143107620279      0.79218621559584
  Ga  3.27361460739315      2.03775686892165      0.27410476851810
  H   4.33314475514037      2.32324305210896     -3.20241806570092
  C   4.87987266351828      1.43180134242851     -1.31470182334380
  C   5.12277025441829      0.83263455796651      0.91776750093022
  C   4.63841204310045      1.35270135771288     -2.78977349538388
  H   5.10693383615246      0.64510274670153      3.06168737046263
  C   5.19834969979928      0.01593523232218      2.16845632977046
  C   4.75525253800416      0.35071160551534     -0.38166170057326
  H   3.86237156343370      0.61566813542491     -3.03460950408528
  H   6.16312227098281     -0.50839119070453      2.23769185147092
  H   5.55188556987152      1.04928668420235     -3.32303639640540
  H   4.40810682173329     -0.74499091649127      2.20958160295040
  C   4.38943863555310     -1.05870198075173     -0.72216947081420
  H   3.64538631817421     -1.10190147124257     -1.52814497666631
  H   5.27412799636631     -1.61625730411480     -1.06464252678559
  H   3.99045722669892     -1.58937413694133      0.15153379009079
  H   -4.44579825514124      2.95332522286521      2.24446264511570
  H   -4.21664032684347      3.95196045941169      0.16262214437128
  C   -4.61765382718959      1.87489474519611      2.13692075932254
  H   -5.69624995769141      1.73425208683509      1.96830593131620
  C   -4.18542053872238      3.25402944759344     -0.68283116822380
  H   -5.21733581515200      3.15341333438809     -1.05271972865063
  H   -4.37620901494377      1.39704472519239      3.09284194129020
  H   -3.59893725640888      3.71486926058778     -1.48645266965950
  C   -3.83931132552915      1.29041763468762      1.00116748140784
  C   -3.64628283319410      1.91684079447603     -0.28465620358381
  Ga  -1.59194182079917      1.46007188888499      0.67153693126529
  H   -3.50032062252348     -0.66428867780059      2.98095142790943
  C   -3.31950552368840     -0.05270660773645      0.91702313405015
  C   -3.00994765042593      0.96665845331988     -1.14809238001141
  C   -3.41621447555466     -1.10261805341631      1.97905499424165
  H   -2.47992344653850      2.22493190142182     -2.81852429013518
  C   -2.69085637814328      1.17086013182920     -2.59515986175590
  C   -2.80902662864986     -0.24393079676427     -0.40964375708718
  H   -2.54930730649876     -1.77629613426788      1.97498768295884
  H   -3.53877619627031      0.87030988155402     -3.22888848429317
  H   -4.31144261564745     -1.72404352703843      1.82662183675998
  H   -1.82570524306022      0.57045135614881     -2.90483755198003
  C   -2.24096301319837     -1.51550552670028     -0.95566321644683
  H   -1.86233304234805     -2.16042380190708     -0.15271051721279
  H   -3.01125303429558     -2.08847606571403     -1.49330908540299
  H   -1.42288094853989     -1.32468451233612     -1.66304365146476
  H   3.45846533631081      3.42645150766641      4.26629033474001
  H   1.42367849664706      4.53256005667745      4.11768812273153
  C   3.34933919937414      2.54991987147707      4.91871455686525
  H   3.45049210809707      2.90128890147828      5.95630052017340
  C   0.55347992616448      4.00469281219764      4.52649917077537
  H   0.38220099072000      4.39624962744037      5.54077339045313
  H   4.19098259666652      1.87494293961618      4.72413559588731
  H   -0.32257657445490      4.27591698015689      3.92220672278655
  C   2.03337325531051      1.86590292075347      4.71802585367052
  C   0.76850038386624      2.52711335258455      4.55438748846452
  Ga  1.17631141060475      1.21219667779292      2.70742872066870
  H   3.80665676103988     -0.32448685901370      4.77587155788969
  C   1.78680320970473      0.44510480061804      4.76029550846591
  C   -0.25691072581925      1.52783638296673      4.49158955408144
  C   2.79117892326986     -0.62186317326298      5.06001651143397
  H   -1.92472339017833      2.63202961482281      3.67520528254012
  C   -1.72153651867526      1.79233384364772      4.35473290612227
  C   0.36601672463005      0.23978699033808      4.61277140630711
  H   2.55822729491042     -1.56366075817907      4.54717038006682
  H   -2.17145174067657      2.04449116583339      5.32657119912697
  H   2.80514420923581     -0.83742173004899      6.13916632960509
  H   -2.24966640274332      0.91304923107198      3.96742859647065
  C   -0.33533425588408     -1.08011210975176      4.67937569768528
  H   0.29262340913373     -1.89601830461053      4.30025692226348
  H   -0.59508133499899     -1.32893956214907      5.71929728278997
  H   -1.26934260548949     -1.07563826644061      4.10400601150069
  H   -0.22686470750512      2.88081610876600     -4.45983705584666
  C   0.63713357793950      2.26673252227324     -4.17345976575901
  C   0.66334346117722      2.08226127515276     -2.73828336721479
  N   0.69193333290885      1.93818865439485     -1.58755087095652
  H   1.55612433310567      2.76742435204666     -4.50647187255042
  H   0.56211233216073      1.29529255575407     -4.67978316193553
  H   -2.19332501256041      7.19082203325591      0.61100732172050
  H   -2.61565670849981      5.48816603039284      0.37255003901385
  C   -1.91537364700500      6.16066158338704      0.88183829187397
  H   -2.07344839317402      6.05928687366289      1.96277745941981
  H   -1.38778556542654      4.05722470592123     -1.81957767912491
  H   -1.76385336552349      5.77610748609596     -2.02914258723941
  C   -0.94066990321797      5.05642376918273     -1.93276936855717
  C   -0.49751979435336      5.87582939990690      0.49609976883583
  H   -0.38953149473017      5.06957843669251     -2.88103949682663
  C   -0.04612130452112      5.41489724990745     -0.78564077534856
  H   -0.20775645900789      6.62116750307155      3.22345326120737
  C   0.66471764288523      6.87925907814142      2.61161825916740
  C   0.67054598466189      6.16584529144287      1.29916579127967
  H   0.62893640716763      7.96638957157340      2.44134919347383
  C   1.38516770198955      5.39585206826588     -0.77471799682906
  H   1.56749271734962      6.67592102916653      3.19940956976855
  C   1.83210596402608      5.84297216776328      0.51074673202800
  H   1.72787919966850      4.82787268066193     -2.82252095306743
  C   2.29213149462783      5.01842036573869     -1.90220468685209
  H   3.00662873035248      5.82543436312975     -2.11552580147912
  C   3.26114363597097      6.01481418458655      0.91848411892714
  H   2.88346555041030      4.11587813680158     -1.67652493705263
  H   3.69780198819521      6.91745522038650      0.46508263477568
  H   3.36530300529038      6.11357810532906      2.00548346040775
  H   3.87170539651683      5.15913832291022      0.59751655035290
  Ga  0.60352692715218      3.92972714688698      0.91628788271371

117
NiGa4MeCN2-cis-sing
  Ni  0.93165078385383      1.60068524315794      0.95952364906948
  H   2.29894671496209     -2.99190072173350      2.13676036533593
  N   1.14296601495819     -0.20137728693052      1.19393115024677
  C   1.25337761531045     -1.34750085005529      1.35608254497511
  C   1.38703627859021     -2.77341043196869      1.56441494350406
  H   0.52348708200043     -3.15954285813968      2.12289064469494
  H   1.44405724145332     -3.29753972249816      0.60079819922659
  H   4.90879022034342      4.50074057581365     -1.11123008136603
  H   5.01968583730168      4.16152027320729      1.09506129074424
  C   4.99762507721632      3.59596460298952     -1.72500487213362
  H   6.05462900376307      3.51124395702405     -2.02059889576954
  C   4.92038191083069      3.14722307368163      1.49554992397172
  H   5.83849847881098      2.91922189731649      2.05667008727280
  H   4.41749988215552      3.75183711378172     -2.64345756090321
  H   4.09362353650670      3.14550464160635      2.22789264621050
  C   4.56393143302887      2.37336859283906     -0.97503335981770
  C   4.67774171738238      2.13715936140208      0.42296925058194
  Ga  2.35847427843367      1.81410038764075     -0.86110632642294
  H   4.22107184373832      1.62891455379077     -3.70243111584921
  C   4.22755569356125      1.08700136724727     -1.60713818763066
  C   4.44075746187908      0.75131469941648      0.67854831268651
  C   4.42455955491643      0.76526156013862     -3.05824016851990
  H   3.64842695347341      0.62708372287209      2.67084612656131
  C   4.42607765822996      0.15498555245259      2.04795095068831
  C   4.17203921286832      0.09773981395332     -0.54218371322626
  H   3.79167577323874     -0.06982119686556     -3.38574755454691
  H   5.38669994419127      0.30611379160929      2.56095425114013
  H   5.47016836987648      0.47001934418020     -3.23776379190730
  H   4.23283669221591     -0.92367549792726      2.02412082431693
  C   3.94887964278587     -1.36355035795268     -0.77033266730964
  H   3.05693447590709     -1.55856952460890     -1.38231005225476
  H   4.80382646254824     -1.81240163696606     -1.29859945117922
  H   3.83862164850171     -1.90477600044332      0.17616508312858
  H   -4.50337484753819      1.60480200031240      2.12721091572417
  H   -4.61543737883485      3.17047037547037      0.40888136821745
  C   -4.28767715003058      0.59837745623224      1.74623634189048
  H   -5.25440811091711      0.13578514527405      1.49484583913272
  C   -4.38985738396147      2.76263802232808     -0.58455056647963
  H   -5.34584956169479      2.44022999166821     -1.02449748091655
  H   -3.85261872119625      0.01078629680303      2.56373588278262
  H   -4.00993200539581      3.58139140056741     -1.20816536961799
  C   -3.39538349419942      0.62777182138600      0.54481217302913
  C   -3.43557600775166      1.61182822537725     -0.51219790367005
  Ga  -1.35605999528526      1.65025858589967      0.42318862556096
  H   -2.00116457221940     -1.44613331455256      1.99240571940413
  C   -2.46767773419056     -0.39577993295525      0.15710532115952
  C   -2.52376366613223      1.18481286419418     -1.53997034721996
  C   -2.18751378632730     -1.64721599637050      0.92876705865925
  H   -2.69498566502124      2.86610441088379     -2.88274745604644
  C   -2.31486985185104      1.83900473915939     -2.86971639015748
  C   -1.92014910278168     -0.04367669308169     -1.11780059983334
  H   -1.32036744810505     -2.17736487817086      0.51873371114742
  H   -2.84604221863915      1.28447979641927     -3.65784111626144
  H   -3.04226167119798     -2.33746489810804      0.87490411635483
  H   -1.25169659934979      1.86715940917320     -3.14407338597523
  C   -0.89259584813307     -0.81305548052793     -1.88849149717866
  H   -0.23441782438991     -1.38183883170017     -1.21981612429148
  H   -1.35991086636259     -1.52654178097577     -2.58331870333189
  H   -0.25753852597686     -0.14069809628049     -2.48083117012813
  H   4.11354897095672      2.44730509887838      5.27523631941281
  H   2.80059667584662      4.44294908951805      5.49410364157373
  C   3.54473665996886      1.55015790258381      5.55008765953857
  H   3.67359182153644      1.40387840968794      6.63343821547958
  C   1.81614584648830      4.17772564360079      5.90045949692637
  H   1.93079391299421      4.09669083911861      6.99209750600171
  H   4.00521337608570      0.68985630431764      5.05030978977495
  H   1.12963442768602      5.00905576116618      5.70933780317171
  C   2.09250719123125      1.67936999197560      5.21413316870224
  C   1.30589110444360      2.88447319781439      5.34851397218649
  Ga  1.20719200878680      2.22380563420114      3.19456594833122
  H   2.53467542779368     -0.93960795709610      4.16099825451571
  C   1.20158094541194      0.60875251687354      4.86335938164990
  C   -0.06691617206163      2.54699986991571      5.06083156394893
  C   1.59351086585173     -0.82697341223102      4.71484058273136
  H   -0.96406189613052      4.51098647093285      5.11720422555805
  C   -1.25187337245565      3.45424857310347      5.16841857528433
  C   -0.12329959651805      1.14520957547549      4.75756999023660
  H   0.81544862064460     -1.40301256476819      4.20022711147693
  H   -1.76390957762320      3.30804457332124      6.13122751492247
  H   1.73976975374362     -1.29014486675434      5.70177162212976
  H   -1.98968902666440      3.26079718660337      4.37829677813434
  C   -1.36685822264564      0.39086470001194      4.41181941683345
  H   -1.14255910829135     -0.51697924930602      3.83797561489947
  H   -1.90839854221956      0.08151969072891      5.31804477468390
  H   -2.05387574499890      1.00388986776168      3.81339483387695
  H   0.19385966132255      2.15032939374916     -5.77724036986571
  C   1.25966248340520      2.11853751492801     -5.51390383463220
  C   1.42248708439516      2.29264875740393     -4.08686966246052
  N   1.54690692313968      2.44235207532842     -2.94082158769207
  H   1.78388010248631      2.92066215530074     -6.05075418249322
  H   1.67650571495821      1.15104673124983     -5.82423893458026
  H   -2.47960615145446      6.07893890714217      1.36326085950555
  H   -2.29994176863723      4.33442729424583      1.11887612633406
  C   -1.80810791224426      5.22619253372943      1.53868608678291
  H   -1.72627192414103      5.08305823583812      2.62206641605990
  H   -1.91541400586266      4.29248279617817     -1.19423358483416
  H   -1.74499627237569      5.92605934916273     -1.85446791072416
  C   -1.18444653743608      5.02859725271245     -1.55345981687340
  C   -0.47225585941209      5.45733543810756      0.91104362635317
  H   -0.70570599048633      4.61853659010844     -2.45011879868428
  C   -0.18558025458676      5.35513864685505     -0.49402804650751
  H   0.14792992685756      5.58710262989898      3.64443254364249
  C   0.90558710706684      6.10237327978879      3.04297868858651
  C   0.74732715416776      5.80268914748961      1.58990278067052
  H   0.79415301764188      7.18107632742474      3.22906618161723
  C   1.20665104297391      5.63775652164804     -0.69519862303529
  H   1.89435283515021      5.80781552937978      3.41563742964099
  C   1.79744041637183      5.90539265468448      0.59903909003555
  H   1.41823702490830      5.15953757773391     -2.78385752765352
  C   1.90160127252189      5.76741839787393     -2.01118764425116
  H   1.87967667659050      6.81414185158620     -2.35004091753695
  C   3.17772629946491      6.42142094763210      0.85020935749342
  H   2.95320119447553      5.46641462509038     -1.94937412552724
  H   3.17532891027936      7.52205164834793      0.84280142333306
  H   3.56657178166309      6.10408252311429      1.82504575147295
  H   3.88299489299266      6.09671232392321      0.07649125537998
  Ga  1.08232634659140      3.81725481645169      0.64822378098841

117
NiGa4MeCN2_cis_int1-sing
  Ni  0.88718222964113      0.44651251879815      0.38754617421793
  H   1.59775852802247     -4.45943488672653     -0.06713712765041
  N   0.86824120076092     -1.38277732925755     -0.06250781691654
  C   0.84813158583769     -2.51594181413210     -0.32242072477162
  C   0.82221675257664     -3.92956869789475     -0.63687817089013
  H   -0.15574556961782     -4.35799664796405     -0.37852715834533
  H   1.00270128769568     -4.08675183545429     -1.70891842376496
  H   3.83696608429574      3.97977500967153     -2.05101349073714
  H   4.86751020793961      4.34499440288778      0.06039227206465
  C   4.19072320721724      3.05383502729100     -2.52094235972596
  H   5.11597136335430      3.29181750357205     -3.06672187509994
  C   5.51892722523192      3.50150089757062      0.31946164985098
  H   6.50600279388564      3.70129536203738     -0.12443166494893
  H   3.44565522739857      2.74234123532833     -3.26214075430355
  H   5.64946034892394      3.49322666805625      1.40697151315924
  C   4.44292891886782      1.98135935606605     -1.50970126838138
  C   4.98911134835769      2.20050640212987     -0.19369030460772
  Ga  3.01628350239984      1.28076395475812      0.21786122329155
  H   3.13956027388378      0.61465534728420     -3.53578010557667
  C   4.26396565953757      0.57439444140658     -1.69441620936649
  C   5.15607427304295      0.89622472589402      0.43364656019036
  C   3.68544002647869     -0.09407185827027     -2.90070043952562
  H   5.82143040692945      1.48003895543475      2.40492251136745
  C   5.85459958766821      0.61956268863441      1.72598383426292
  C   4.69030841284156     -0.09824813913792     -0.50545033222742
  H   2.99311725595150     -0.89907857052720     -2.61992226775736
  H   6.91630882769875      0.39773109338321      1.53928850776560
  H   4.47618556128029     -0.54184671632668     -3.52009813213329
  H   5.42828750986867     -0.24695461260302      2.24617870284686
  C   4.70626263492040     -1.57794933864753     -0.28881083160734
  H   3.90405218666499     -2.07194365462027     -0.85067461825180
  H   5.65911418983052     -2.00876996287503     -0.63081894870859
  H   4.59198427381348     -1.83831299805965      0.77060498645838
  H   -3.20689776666761      4.19966634264772      1.17740374876411
  H   -1.95441241932653      4.35746613539737     -1.02927938023669
  C   -3.76889714033068      3.26586324060483      1.30047297471834
  H   -4.81578452888234      3.47814608315066      1.03390569974089
  C   -2.60755706668766      3.68236373063064     -1.59690223148863
  H   -3.57976307994176      4.18264012217357     -1.71510051959126
  H   -3.75899708591951      2.99291104820063      2.36217252597510
  H   -2.16913563769523      3.58130742271000     -2.59541906600335
  C   -3.23479018767099      2.17660911996462      0.42529735500723
  C   -2.78056143951335      2.35448104423581     -0.93328908108765
  Ga  -1.24461105561909      1.27294453771441      0.49115881307192
  H   -3.84890284045225      0.70777459068200      2.76533001047462
  C   -3.36275324483943      0.73900052259145      0.66061996405307
  C   -2.60760757617589      1.06229121011303     -1.51749700076526
  C   -3.98080313880700      0.10031049826164      1.86271839366447
  H   -1.68650383542553      1.65506459189803     -3.37764114191560
  C   -2.11572397127520      0.76624704942826     -2.89890114451794
  C   -2.94814138399208      0.06964174631779     -0.54325645346364
  H   -3.56611670245611     -0.89634405519429      2.05675758376241
  H   -2.93506750492432      0.41277453407357     -3.54179986762161
  H   -5.06340661323033     -0.02158085261081      1.70613154369830
  H   -1.34973406819740     -0.02282091470872     -2.89306687607873
  C   -2.91603936968653     -1.41043423041323     -0.75830965160102
  H   -2.80524176209650     -1.95527407534521      0.18700268229581
  H   -3.84872548588279     -1.75548209707758     -1.22879556423022
  H   -2.09019032167391     -1.70037819792044     -1.42055696634677
  H   2.65951706707391      4.00959178516181      1.87349050607515
  H   0.36007570927401      4.24980300014985      1.63852613446778
  C   2.96447154568444      3.70085478492564      2.88373374240689
  H   3.14651107644212      4.62084833846106      3.45922812065596
  C   -0.15615194083210      4.08661876934374      2.59524105306940
  H   -0.17916165283805      5.05193647495743      3.12177067442862
  H   3.92405499448245      3.17581910085803      2.80473724963702
  H   -1.19640575299017      3.81893846693792      2.37026382175600
  C   1.92626689920434      2.85124486353847      3.54100468683371
  C   0.51177745076549      3.03632507897562      3.42485994413636
  Ga  1.04687810429617      0.88766316359037      2.62982608995636
  H   4.29936674263447      1.46447042519357      4.17168137407562
  C   2.16859562496239      1.72432852857434      4.39542079731607
  C   -0.13901228772680      2.03265048170830      4.21293333724400
  C   3.49767654372056      1.24735302807407      4.88744475532022
  H   -2.18380210964204      2.28657171598747      3.59030548205314
  C   -1.60989327418253      1.89860195119410      4.44142013563444
  C   0.88012407090264      1.20158853719607      4.81281092671450
  H   3.50075739337722      0.16849934092033      5.08448127553256
  H   -1.92004540985939      2.47217264201015      5.32769118953957
  H   3.75836076283355      1.75093705449885      5.83053515896455
  H   -1.90707314734378      0.85589239417705      4.60828187895692
  C   0.65937543972749      0.12937427503352      5.83304659490530
  H   1.46420278673851     -0.61505851380413      5.82332966147477
  H   0.63139841340970      0.56744230033197      6.84230225348127
  H   -0.29103940600687     -0.39597712429604      5.67973270996387
  H   2.29187322808116      6.42839590235987      0.63777512650319
  C   2.27432512612816      6.04793872118835     -0.39027282802825
  H   3.11595525761856      6.51029040934709     -0.92950358628430
  H   2.47195312387554      4.96078083781446     -0.35531820131077
  H   0.50466607928181      7.22324889565426      1.49054539713906
  C   -0.38036047765782      7.35706321736018      0.85817445588519
  C   0.97355243123222      6.31985823547168     -1.05918755467563
  H   -0.63270449473599      8.42772148483970      0.85901733203673
  H   -1.22470243876498      6.83999231240233      1.33941075437562
  C   -0.15839051277942      6.85796899636324     -0.53319387665106
  H   2.74274158534807      6.51320358775870     -3.26212789526108
  H   1.97872917093878      4.27278847368715     -4.55695828343030
  C   1.69818205448732      6.80818297686023     -3.43212860735716
  C   0.73793520570623      6.00811305257359     -2.53067915522935
  C   0.81159633630592      4.49361316461296     -2.77632603181328
  H   1.60006192212637      7.87527886151411     -3.19879507745581
  Ga  0.78401220937471      1.98368687536494     -1.24393081775827
  N   0.74520077945467      3.72323946679821     -1.76032008759866
  C   0.97408314372524      4.01191791351283     -4.19293544244297
  H   0.84491637776224      2.92520940113516     -4.24830234378516
  C   -1.19915281591841      6.92797636826431     -1.57542845668114
  H   1.47226440642344      6.67155776333613     -4.49648782431165
  C   -0.71928546208222      6.43305436485910     -2.75121770701197
  H   -3.06902552700644      6.97180365898258     -0.51237271725419
  H   0.26636569072272      4.50377447327406     -4.87193085558852
  C   -2.54983879651684      7.51314172290429     -1.31882708559887
  H   -2.47276425738063      8.55924938765002     -0.98725908729904
  H   -3.19306231898794      7.48859398591083     -2.20508909994545
  C   -1.41628017989014      6.36737842075863     -4.06834041336563
  H   -0.79335101218956      6.76485140334541     -4.88377971758112
  H   -2.34111187289537      6.95586195489119     -4.05515710646986
  H   -1.69962370172502      5.34064817027124     -4.35342702080599

117
NiGa4MeCN2_cis_int1_tauto-sing
  Ni  0.66617269031786      0.64821656406443      0.25432254589452
  H   1.59881301088794     -3.10016184329061      3.38254294649203
  N   0.64540079234343     -0.90984862037533      1.30786253441922
  C   0.64853090149345     -1.85955940647472      1.98008882637066
  C   0.65475120533882     -3.03650163112827      2.82454076814764
  H   -0.17356315558670     -2.99325955880812      3.54475231558805
  H   0.54581711269742     -3.94637428224102      2.21867967763354
  H   5.49389204489312      2.78777596222990      0.12883582447743
  H   5.18026687750561      1.52256217184665      1.94918043960415
  C   5.64111695416052      2.23179217627608     -0.80474426883186
  H   6.72549426611390      2.10348102465438     -0.93995880681897
  C   5.15760769120933      0.43561985024324      1.80683431848974
  H   6.16266278305238      0.05442777103132      2.04062135342078
  H   5.28299721531466      2.85590945959314     -1.63283132433362
  H   4.46545208225265      0.01088786742946      2.54503604587290
  C   4.96195980692927      0.89895655274457     -0.76861596895208
  C   4.77095342487611      0.07420703764915      0.40784344454685
  Ga  2.80376607907570      0.56043536030532     -0.51138716785015
  H   4.85383012587624      1.59161685580515     -3.47110090104981
  C   4.52795579947125      0.12860467640165     -1.91601879602797
  C   4.21611867676846     -1.18292980195464     -0.02119526320361
  C   4.68750440870922      0.51418296005467     -3.35294453156257
  H   3.66865329620925     -2.02367466697205      1.88544712558511
  C   3.91079663568452     -2.34718231337014      0.86557290099978
  C   4.05910875202404     -1.14440581189536     -1.44526337406546
  H   3.82228965779906      0.22564208802504     -3.96703852735838
  H   4.78159748743423     -3.01597833254309      0.93422101902719
  H   5.56812125950769      0.00852232931850     -3.77705909821642
  H   3.07388258834779     -2.94244073610018      0.47952460813058
  C   3.51547487285262     -2.23630589292407     -2.31108688978471
  H   3.04308459610226     -1.82653038902842     -3.21317172763773
  H   4.31742778111431     -2.91393945124949     -2.63933082482033
  H   2.77274479891043     -2.84447663367813     -1.77897386257654
  H   -3.89536606335634      2.45121983199630      2.13447453110523
  H   -4.05078693393526      3.39965800870401      0.03109510126940
  C   -3.93102018571414      1.35580292109120      2.17796182152723
  H   -4.96726241645828      1.07610390750366      2.42180738384013
  C   -4.33220969551039      2.64224921141051     -0.71108659367797
  H   -5.42777591257648      2.54558610497182     -0.67876069204047
  H   -3.29987962255586      1.02399290309090      3.01158992388825
  H   -4.07164679859618      3.02362069396403     -1.70445170141122
  C   -3.51964737122478      0.73206409026788      0.88278277626782
  C   -3.68824872146276      1.31926652937480     -0.44014596883189
  Ga  -1.55433498471203      0.96252468635609     -0.05982258291694
  H   -2.40156273834485     -1.12232789743137      2.69594459215291
  C   -3.05313234637366     -0.61931892560670      0.70071280056505
  C   -3.33304914318464      0.30999448670897     -1.41056460304437
  C   -2.80767838358315     -1.60452131611774      1.79766850646436
  H   -3.64280420992449      1.45199852904081     -3.21032691045776
  C   -3.41819449186378      0.42787273906858     -2.89965721430613
  C   -2.93423306129126     -0.86733783359292     -0.70282405772761
  H   -2.11284142032731     -2.38959043950585      1.47757457686366
  H   -4.22220897333646     -0.21572750170099     -3.28503944644962
  H   -3.74718976728880     -2.09823027959721      2.08761120359627
  H   -2.48604887277668      0.11980901984751     -3.39606192243220
  C   -2.45287690576307     -2.13228310308894     -1.33984599078504
  H   -1.70549119192708     -2.64149522777035     -0.71816713560142
  H   -3.28370812449028     -2.83606467532951     -1.49645211905503
  H   -2.00450523302024     -1.93569802552121     -2.32213397037023
  H   0.56163750597443      5.94812895235850      0.00238204341940
  H   -1.37553541454957      5.30807946315396      0.82197263291945
  C   1.45484847203325      5.80134250190577      0.62012726029844
  H   1.72039721467105      6.78269072012230      1.04106157117442
  C   -1.39515331974777      4.93059752481609      1.85137738082698
  H   -1.74858569968036      5.75166277841682      2.49239063596122
  H   2.28122220565782      5.50210333798326     -0.03853847912092
  H   -2.14944489412676      4.13275103154233      1.90505685573584
  C   1.21892682419931      4.81048708429550      1.71779287313058
  C   -0.04848624125240      4.44738028225807      2.29158098460643
  Ga  0.97337298585038      2.54261379762931      1.50926569046772
  H   3.98630527395501      4.42930998121391      1.21353032337956
  C   2.25259114942896      4.15263644756210      2.47503340277476
  C   0.20051659138743      3.56999070956051      3.40247940075791
  C   3.72413219168160      4.33532470709811      2.27569586939309
  H   -1.80751977379911      2.90093497284185      3.82276977242504
  C   -0.83606702316354      3.00406433377930      4.32186916864996
  C   1.62240772699554      3.38845109384357      3.51901670250666
  H   4.29678882880032      3.50098638536891      2.69919113022044
  H   -0.98605991857006      3.66394065550374      5.18944893599936
  H   4.07264337820619      5.25108866757923      2.77657094720477
  H   -0.54571877717529      2.01964884891319      4.71017158449024
  C   2.32552113946969      2.60568535934638      4.58361734976093
  H   3.28208733712206      2.20261144929730      4.22814929609582
  H   2.54287248963562      3.24345754293949      5.45328527943795
  H   1.71589381359659      1.76654973575871      4.94100255226791
  H   2.03330655336470      3.36461355094582     -1.72127945950803
  C   2.13352025316370      3.04536029381902     -2.76654756409302
  H   2.48293292846463      3.91112175152732     -3.34921424444411
  H   2.92073065152955      2.28360238189836     -2.80960833976726
  H   0.01222336221714      3.99701672851295     -1.15922784142081
  C   -0.68324251357795      4.13604466833775     -1.99480157308112
  C   0.82111355148432      2.52656226153230     -3.31892634029682
  H   -0.61480819276737      5.18377830673883     -2.32975358082976
  H   -1.71042081753692      3.99508088614517     -1.62950711567140
  C   -0.38740091787577      3.22125292987702     -3.12858960027144
  H   2.71943521685539      2.43961879832615     -5.42828108965140
  C   1.66954264921832      2.61343343857212     -5.69080478885228
  C   0.73578097721461      1.86195752580942     -4.71514758861685
  C   0.98694798311146      0.35001199075991     -4.68811629510925
  H   1.46375820857640      3.69001468376619     -5.66017846849457
  Ga  0.42222479250098      0.74446945017519     -2.00123331135200
  N   0.37544908810870     -0.25300415493299     -3.58505502120387
  C   -1.30710982152663      2.97636704891346     -4.21692686453010
  H   1.51242029604568      2.26981760854477     -6.71913418183928
  C   -0.70518849765819      2.13894077726685     -5.12355669383075
  H   -3.16644143527526      3.67877839825959     -3.36664346855888
  C   -2.65148035611814      3.62412113861284     -4.33402114758712
  H   -2.55259224849819      4.65926609545626     -4.69425734440930
  H   -3.30368446561044      3.09554142968366     -5.03734199885942
  C   -1.30052664495397      1.53339524197971     -6.33625860415332
  H   -0.69929278971219      1.76104265890220     -7.23008174169285
  H   -2.32514788420401      1.87402003173151     -6.51552820530184
  H   -1.30091583059759      0.43579603547550     -6.24981153562518
  C   1.66095477216985     -0.31646498105194     -5.64431844129417
  H   2.07451033838392      0.18532640485394     -6.51309068244680
  H   1.77881602763260     -1.39891283410193     -5.59607079246032
  H   0.41874474918169     -1.27040868519843     -3.58207790957300

117
NiGa4MeCN_int_2_sing
Ni       0.513812000      1.028555000     -0.310090000
H       -0.544277000     -4.139748000     -5.207287000
N       -0.630358000     -1.800410000     -3.092048000
C       -0.868742000     -2.794174000     -3.640107000
C       -1.178289000     -4.031628000     -4.316729000
H       -0.999585000     -4.880719000     -3.642737000
H       -2.233192000     -4.034017000     -4.623906000
H        5.675383000      1.608410000     -2.659640000
H        5.255227000      3.026010000     -0.799908000
C        5.497612000      0.538709000     -2.495361000
H        6.483485000      0.053912000     -2.423288000
C        5.469931000      2.408244000      0.081982000
H        6.564581000      2.310647000      0.146991000
H        4.998373000      0.140446000     -3.388117000
H        5.139932000      2.960551000      0.968432000
C        4.708807000      0.294477000     -1.241907000
C        4.820817000      1.064789000     -0.008986000
Ga       2.620835000      0.676932000     -1.194095000
H        4.123713000     -1.949638000     -2.815248000
C        4.084790000     -0.987336000     -0.878205000
C        4.267176000      0.303506000      1.040312000
C        4.045950000     -2.205743000     -1.750482000
H        4.485162000      1.727779000      2.640116000
C        4.142839000      0.700322000      2.475100000
C        3.799572000     -0.942070000      0.515970000
H        3.137381000     -2.804863000     -1.594496000
H        4.745489000      0.047007000      3.123259000
H        4.900992000     -2.862238000     -1.528100000
H        3.103585000      0.625696000      2.831433000
C        3.146245000     -2.022198000      1.316289000
H        2.631222000     -2.749380000      0.676950000
H        3.892346000     -2.576898000      1.906347000
H        2.415819000     -1.614885000      2.028689000
H       -4.134732000      2.675816000      2.134451000
H       -4.580814000      2.730741000     -0.300648000
C       -4.220636000      1.625979000      2.442790000
H       -5.295303000      1.414190000      2.554678000
C       -4.776907000      1.712440000     -0.659378000
H       -5.842198000      1.506261000     -0.472816000
H       -3.770449000      1.520192000      3.435050000
H       -4.628917000      1.700261000     -1.745219000
C       -3.631097000      0.677965000      1.447449000
C       -3.923208000      0.695518000      0.031582000
Ga      -1.658208000      0.762066000      0.353055000
H       -2.324819000     -0.187254000      3.781529000
C       -2.910616000     -0.538126000      1.732801000
C       -3.427538000     -0.523728000     -0.534494000
C       -2.486862000     -1.018191000      3.085614000
H       -3.137749000     -0.313176000     -2.681988000
C       -3.639124000     -0.962523000     -1.949664000
C       -2.783363000     -1.272168000      0.500307000
H       -1.560659000     -1.604736000      3.040621000
H       -4.710017000     -0.957017000     -2.197359000
H       -3.261518000     -1.665495000      3.523225000
H       -3.271840000     -1.982580000     -2.103132000
C       -2.136078000     -2.614363000      0.351382000
H       -1.363629000     -2.775904000      1.112874000
H       -2.876042000     -3.421129000      0.463047000
H       -1.662470000     -2.728780000     -0.631588000
H        0.434509000      5.854907000     -0.024231000
H       -1.453966000      4.883339000      0.512954000
C        1.270779000      5.778108000      0.678662000
H        1.359722000      6.751440000      1.184647000
C       -1.540096000      4.447291000      1.515459000
H       -2.101423000      5.158647000      2.138893000
H        2.193511000      5.631398000      0.103057000
H       -2.151970000      3.536860000      1.431871000
C        1.056919000      4.694931000      1.687515000
C       -0.200323000      4.149703000      2.108454000
Ga       1.209415000      2.406314000      1.394120000
H        3.887896000      4.860870000      1.568280000
C        2.089403000      4.135598000      2.523379000
C        0.041178000      3.261378000      3.202943000
C        3.509384000      4.601583000      2.564478000
H       -1.772100000      2.110065000      3.294988000
C       -0.999536000      2.508400000      3.964141000
C        1.452796000      3.246061000      3.473382000
H        4.178317000      3.852195000      3.003055000
H       -1.504792000      3.162100000      4.690736000
H        3.589577000      5.506436000      3.186543000
H       -0.566492000      1.669573000      4.521749000
C        2.106997000      2.600468000      4.653589000
H        3.185751000      2.479160000      4.511608000
H        1.964135000      3.227298000      5.546862000
H        1.680676000      1.614807000      4.878469000
H        3.077225000      3.699025000     -2.861291000
C        2.942555000      3.090616000     -3.763613000
H        3.220643000      3.713448000     -4.628527000
H        3.664326000      2.260091000     -3.741898000
H        1.288209000      4.423915000     -1.885696000
C        0.330383000      3.935090000     -2.087382000
C        1.553896000      2.576706000     -3.889506000
H       -0.401541000      4.717315000     -2.337847000
H       -0.008109000      3.456561000     -1.150318000
C        0.449912000      2.923557000     -3.175527000
H        2.370627000      2.329638000     -6.537286000
C        1.331145000      2.045806000     -6.334221000
C        1.199014000      1.488580000     -4.901483000
C        2.026389000      0.231856000     -4.655766000
H        0.701212000      2.935978000     -6.448459000
Ga       0.202623000      0.015471000     -2.345089000
N        1.900156000     -0.229396000     -3.329153000
C       -0.700444000      2.104192000     -3.627345000
H        1.025479000      1.300299000     -7.077926000
C       -0.281005000      1.218440000     -4.604452000
H       -2.178729000      2.419408000     -2.094835000
C       -2.099600000      2.379462000     -3.190676000
H       -2.413977000      3.364013000     -3.569733000
H       -2.808195000      1.636045000     -3.570933000
C       -1.115037000      0.348772000     -5.484121000
H       -1.376439000      0.880987000     -6.412524000
H       -2.056491000      0.052080000     -5.005657000
H       -0.565743000     -0.554845000     -5.781038000
C        2.788174000     -0.371466000     -5.584980000
H        2.890033000      0.024637000     -6.590803000
H        3.345858000     -1.279447000     -5.353460000
H        2.298355000     -1.167699000     -3.237620000

117
NiGa4nacnac-tauto-sing
  Ga  13.21976574276786      5.89121446072312      9.20078644777635
  Ga  15.97204430144287      5.28772839221018      8.25891756761333
  Ga  15.21089279910975      6.56285864100321      5.19047804435090
  Ga  12.33208533890450      7.34694440247676      6.86813222773863
  Ni  14.18178434233821      6.10593222936708      7.17323272845573
  N   13.22774426319295      6.71653793117377     10.90455243121767
  N   11.83261688764136      4.48353789881278      9.56993754709714
  C   12.82026574613259      6.72980667310118     13.29308922410212
  C   12.76829476930400      6.10373462339651     11.92254427812808
  C   11.37839201911912      4.22382330546665     10.76451916205374
  C   10.05365835698229      3.51188549939735     10.95137720802508
  C   9.01872619721759      4.63533210352899     11.18034658835383
  C   8.10716065114645      4.57721459768807     10.17122352494296
  C   8.45332720572651      3.48629035054969      9.23320796198655
  C   9.58284145165352      2.85818616726408      9.66068133315443
  C   10.04944779555542      2.49541244407343     12.11134869815566
  C   9.03752019940284      5.54499469513348     12.36233738786990
  C   6.88295045859483      5.41730351099772     10.00733344001899
  C   7.59823931845484      3.13008484596336      8.06082140477134
  C   10.26914145128997      1.66607953410632      9.07928273187123
  C   17.95915813575272      6.02188173063963      8.98695277253164
  C   18.07388445430731      4.67873268918653      8.46241887094000
  C   17.27611291569015      3.80812636023511      9.30237292740372
  C   16.69441194409416      4.61612811634243     10.34170885282068
  C   17.10728521014970      5.97538638276888     10.14763704177044
  C   18.68170877690764      7.22478991212228      8.46823142362282
  C   18.96757029714422      4.23749202346120      7.34821651669245
  C   17.19467494260757      2.31803214026151      9.19225783907600
  C   15.86200534286334      4.10513060781846     11.47481788331264
  C   16.73849190668964      7.13655503040786     11.01700235068827
  C   11.56563414904932      9.39258819397520      6.56255818849674
  C   10.66304735828289      8.41894438849148      5.96749133113811
  C   10.08174954639675      7.65039779213208      7.04782479876576
  C   10.59565890122323      8.16167067438191      8.28341635864845
  C   11.52193526554385      9.21606852551930      7.99071869891858
  C   12.30549221898501     10.46393420166138      5.82528284186739
  C   10.25894305719509      8.35446895635444      4.52897489767759
  C   9.04737577190278      6.57879762898943      6.90198441104237
  C   10.16539812521566      7.73768887552396      9.65074481532060
  C   12.27477291654979     10.01661954379910      9.00613087233673
  C   14.86447024733797      7.31408497028471      3.07744725450168
  C   15.25226967983511      5.93067011006189      3.00643487651369
  C   16.58198752651024      5.81163580414183      3.54973665408452
  C   17.01167963510947      7.12089508439501      3.96341604253951
  C   15.94484968242885      8.05250336734624      3.67525566798843
  C   13.58603979618172      7.89308978491818      2.56073732880553
  C   14.45408563421448      4.82567488549594      2.38894309057359
  C   17.40084662987920      4.56011919432026      3.59462630729727
  C   18.36719847208547      7.48281335562947      4.48211122633287
  C   16.00408664155377      9.53645725550292      3.86169913981145
  H   11.80502584595216      6.85426705346114     13.69994319928453
  H   13.31934259378689      7.70206545721164     13.24896193880413
  H   13.35503004959726      6.07255858670189     13.99699755397714
  H   10.26330067130275      2.96459403607911     13.07890342410799
  H   10.78386947702405      1.69696763326352     11.94399765179963
  H   9.05309076540983      2.04234727318979     12.17413162407489
  H   9.83735315794679      6.30054006697930     12.30353774625964
  H   9.18218634841751      4.99106196123124     13.30217290216070
  H   8.09192383734941      6.09118175918087     12.45363547268970
  H   6.92093880743296      5.99014103490141      9.06851302548193
  H   6.75205464277426      6.12998011545217     10.82841057277440
  H   5.98037113522168      4.79166503788230      9.95356052119399
  H   7.35456449271600      4.01395033303737      7.45446782084758
  H   6.63768650059120      2.70908212927382      8.39484402383751
  H   8.07537592228526      2.38824616256406      7.41097488395680
  H   11.35294693957938      1.82378010252743      8.95204806142786
  H   9.85270247453114      1.39849506643861      8.10168310092658
  H   10.16321532627625      0.78468947365073      9.73153982459035
  H   18.88783326128220      7.14237594672478      7.39477077829012
  H   19.64932393406350      7.33967714284878      8.97891839997911
  H   18.11292594177109      8.14756180042515      8.63459368950624
  H   18.57016058907985      3.35776396894807      6.82805528456055
  H   19.95872101859314      3.96541689292606      7.74125900396569
  H   19.12159691574161      5.03373294545343      6.60965462129110
  H   17.33525079501953      1.97622753884754      8.15999105964850
  H   16.23300884643299      1.93017990937129      9.55040462519370
  H   17.98267475392830      1.84927327401175      9.80086965455255
  H   15.17038967864939      3.31418983475689     11.15202874529342
  H   15.28629856137178      4.91599884102501     11.93607467324722
  H   16.50063106770687      3.66980708625132     12.25785865153223
  H   16.93807926707347      8.09057668690813     10.51563947869302
  H   17.32944483203685      7.12500487846865     11.94470813351855
  H   15.67502082407717      7.12288054522779     11.29213034424224
  H   12.54109065747545     10.16150030269402      4.79760257478646
  H   13.24303208436872     10.73148328027426      6.32719797372740
  H   11.69450713287997     11.37667370160978      5.76267166045157
  H   11.04896085487132      8.72019569434850      3.86385979984719
  H   9.37360883625810      8.98648118424536      4.36173803893218
  H   9.99510292047579      7.33600264644759      4.21913926985526
  H   8.03680118717886      7.01456006006192      6.91501873056557
  H   9.10325043471000      5.85259350629085      7.72333965624424
  H   9.15253121916869      6.03320274758615      5.95647283740256
  H   9.30290979890513      8.34071897613746      9.97370997627036
  H   10.96090510958740      7.88590147586342     10.39041932207732
  H   9.84818570991190      6.68739221818202      9.68002554790817
  H   13.16158747757023     10.49262386808805      8.57128500940621
  H   12.60265170221449      9.39682050810933      9.85135498521910
  H   11.63972462459198     10.81957868161620      9.40940346117517
  H   13.66682885547557      8.11856093802131      1.48697417881696
  H   13.33850588524564      8.83353286039429      3.06915309277600
  H   12.74272299061002      7.20183792432325      2.68479686439717
  H   14.69635494699851      4.73054332810821      1.31978412719500
  H   13.37554313767809      5.01158604113479      2.46161750421580
  H   14.66426408521781      3.85602190002143      2.85647760988889
  H   17.95601573649459      4.42985485581213      2.65366308366174
  H   16.77712319179731      3.66786912878459      3.72957781382767
  H   18.13866368695048      4.58547082899379      4.40541241052139
  H   18.84443538296627      6.63735348109206      4.99282601340074
  H   18.32883045818777      8.32890212063881      5.17929772737550
  H   19.03014788470584      7.77390671271367      3.65362565219257
  H   16.41388311016826     10.02054548745871      2.96263101701282
  H   16.64646205222160      9.81878168554068      4.70461510200310
  H   15.00987008620645      9.96523265942370      4.03661786209599
  C   12.16495083408686      4.67066719644479     11.95264077871294
  H   13.03078530571802      3.99286109829921     12.05674919847744
  H   11.20624517183988      4.14271705089440      8.83025402750290
  H   11.58009769457464      4.53797538252137     12.86629238114313

117
NiGa4nacnac-sing
  Ga  13.31070188338335      6.17648981006604      9.21785180657233
  Ga  15.77200037572893      5.07523519077494      7.97726668734918
  Ga  15.23059674430906      7.01358605188403      5.20496986371451
  Ga  12.42818063995067      7.83308606964729      6.93645200296977
  Ni  14.24391110613407      6.53191936445345      7.19681820102832
  N   13.64242988045716      6.98605837529929     10.92129934938298
  N   11.97219885914181      4.98571729258607      9.86245104315412
  C   13.49015330885891      7.36629691291449     13.32155022393273
  C   13.05964092154757      6.63002226553099     12.08370968731594
  C   12.08913624687761      5.62946806177447     12.18071288709813
  C   11.54283724401623      4.87375231287382     11.12783948792000
  C   10.36152341824299      3.93753639949931     11.38189768164703
  C   9.09401683836623      4.79860121725060     11.21935225412677
  C   8.37406504055145      4.30851038409281     10.17454444797471
  C   9.07260963759735      3.14332572137870      9.58392380930025
  C   10.22560540431761      2.90756393843264     10.26707730418535
  C   10.39121180112732      3.24829267523809     12.75878510305725
  C   8.74500132928219      5.89984000817098     12.16052500411045
  C   7.03426552151284      4.76927259618790      9.69739272301259
  C   8.50132177964319      2.36166930703803      8.44660598150141
  C   11.22643268399578      1.81832682928470     10.06923795151821
  C   17.83213845368809      4.62910816558833      8.65946878859300
  C   17.29657850963765      3.49783379696034      7.92891435692319
  C   16.18689323544233      2.96822884099461      8.69264885168923
  C   16.05643385479068      3.75333051605728      9.88805010145134
  C   17.05637407962884      4.77947414983907      9.86639593240822
  C   19.05433459499286      5.41086970116667      8.29297269612834
  C   17.88116118094062      2.89323202827809      6.69211023173729
  C   15.39343893080379      1.74729212611387      8.34738279252531
  C   15.07377505529632      3.51150388258622     10.98988859644583
  C   17.29366744897207      5.79432799778555     10.93965452761841
  C   11.09097530969775      9.40288783374489      6.20785660347385
  C   10.52661519772597      8.12178141336542      5.83367366753771
  C   10.15085229645601      7.43649373991406      7.04528568396035
  C   10.47065671059937      8.28017576570098      8.15742044585318
  C   11.06807979460402      9.48532913749953      7.65414116701807
  C   11.46719494893581     10.50721603728959      5.27222309677575
  C   10.26539202637528      7.64879325864496      4.43872657800690
  C   9.48933338961234      6.09580973067924      7.10873043038020
  C   10.18741642720309      7.98765219115230      9.59692969231211
  C   11.47205854513966     10.67303752424344      8.47001757258152
  C   15.05608746904950      7.86926711125052      3.12704471260227
  C   15.79663812363497      6.62955323134849      3.07318179875803
  C   17.00763900690539      6.80652172938603      3.83636405714198
  C   17.00875038580426      8.14359925007489      4.36762947495664
  C   15.80390394518236      8.80050865006435      3.92590035807271
  C   13.77835237043485      8.15476355860685      2.40314785589040
  C   15.43321962650555      5.42372025717445      2.26449183986648
  C   18.10738789835493      5.80385315473329      3.98500762710233
  C   18.10953756818415      8.76815785493203      5.16553436433354
  C   15.43054821403494     10.22383915675801      4.19672108574594
  H   14.32433282045905      7.73725266463303     11.01448828389031
  H   13.28815926087563      8.44235977497969     13.21674941967136
  H   14.57265567491726      7.25150584178836     13.47951010490900
  H   12.97098568697555      7.00213747653328     14.21291505769527
  H   11.45058398907398      4.37426105749109      9.22673324993834
  H   11.70035611843785      5.44020703065936     13.17551686710694
  H   10.32635202264025      3.96756666030173     13.58355511080774
  H   11.30567526350409      2.65497611956863     12.88678296321221
  H   9.52634719076645      2.57868945364730     12.83687824058816
  H   9.56831221566557      6.61972959754036     12.28154247825131
  H   8.51721254849958      5.51056944055781     13.16581446782888
  H   7.86163621492044      6.45207192175402     11.82049195229933
  H   7.02364023841856      4.91137103050164      8.60722942290724
  H   6.72942440851805      5.71039612122785     10.16783506111318
  H   6.25933151095834      4.02032014123864      9.92047450732937
  H   8.31591010592380      3.00573959875993      7.57395681683776
  H   7.52907387450230      1.92635710627882      8.72131504175461
  H   9.15729387385202      1.54256171361914      8.13124161520673
  H   12.23855188222659      2.21777166287074      9.88304157332802
  H   10.96369527666107      1.17307513944124      9.22313293716640
  H   11.30859432866184      1.17826352429725     10.96125410228652
  H   19.20949841784621      5.43960564606445      7.20750064804413
  H   19.94906881474970      4.94762157469548      8.73511818506769
  H   19.00698363630090      6.44337391915841      8.65979475362329
  H   17.11924194112492      2.40356957480406      6.07373831750578
  H   18.62373774377713      2.12748453854981      6.96241799505154
  H   18.39382258161851      3.64054087871268      6.07580113305470
  H   15.32190760255675      1.59824131576477      7.26338836876776
  H   14.37469714619683      1.79508074493117      8.75156397504651
  H   15.86996697064129      0.84981680757461      8.76947176833111
  H   14.14888019950283      3.05511442608392     10.61721597551277
  H   14.80604666437299      4.43778191950492     11.51316653852849
  H   15.49689971497071      2.82585120594971     11.73906071126852
  H   17.70290628109626      6.72868833238905     10.53628998023887
  H   18.01472230171094      5.41485241167831     11.67884427569109
  H   16.36674716839631      6.02667296095556     11.47910039789735
  H   11.77938749940211     10.12451325029737      4.29296379139087
  H   12.27478797781910     11.13179968586897      5.67283762512539
  H   10.60201968723222     11.16506991696724      5.09945124601796
  H   10.99184659298364      8.05618884432545      3.72587166685948
  H   9.26649030608810      7.96973184412955      4.10692228686151
  H   10.29628649806756      6.55469629814105      4.36739697646369
  H   8.41272291655917      6.19143252256043      6.90357021707227
  H   9.59101602372206      5.63692210768505      8.10033921617299
  H   9.89834653156383      5.40048003532335      6.36454779229067
  H   9.31249006734587      8.56082846109628      9.93755317637829
  H   11.02474822845544      8.26273257239826     10.25312446495462
  H   9.96463193233749      6.92618692266492      9.75601402828784
  H   12.27689594118116     11.24456176014199      7.99257895464559
  H   11.80719927721414     10.38166578048416      9.47306987028558
  H   10.61861893603254     11.35593047931979      8.59752727270827
  H   13.98365819038408      8.54215587972984      1.39413189524990
  H   13.18052272647274      8.91397473731997      2.92340393924897
  H   13.16415088505364      7.25338365240853      2.28695632700559
  H   15.83700934957889      5.51337596515534      1.24482467314311
  H   14.34698581831565      5.30187345358888      2.17391138014336
  H   15.84270882202285      4.50234522324051      2.69606154531858
  H   18.85945067647166      5.93240769705602      3.19234537042444
  H   17.73365405191459      4.77513029009759      3.91403401070556
  H   18.62903116934179      5.91650612779944      4.94451755365981
  H   18.65430642997120      8.02425906774889      5.75995882887357
  H   17.73542908229558      9.54006704081368      5.84910626225508
  H   18.84069016068633      9.25012627395052      4.49930995863907
  H   15.85521307310200     10.88719387056065      3.42860302750427
  H   15.80581665637457     10.56935868044475      5.16805181072631
  H   14.34317653701243     10.36616064786219      4.18264604506622

143
NiGa5nacnac-sing
  Ga  12.94829718708453      5.76100142711266      8.83771487242651
  Ga  15.76940303375950      5.61162764762041      7.84913437491922
  Ga  14.72466319179395      6.77732464949631      4.89564300887511
  Ga  12.10894994903649      7.37781520584017      6.63335922935769
  Ga  13.24577019606461      3.83984712607672      5.93863788984400
  Ni  13.80092344854124      5.89522091725914      6.75808544088337
  N   13.34953410316075      6.86179651473072     10.36883227405741
  N   11.69515997900767      4.67858103289726      9.79207967973366
  C   13.28077511097429      7.72001135219138     12.65072600873963
  C   12.84539528486797      6.73118945255687     11.60456147813087
  C   11.91345112226104      5.74269916488055     11.94474254177318
  C   11.35481445511460      4.78370572986706     11.08660725269259
  C   10.25579540492117      3.84580737143873     11.59715075515122
  C   8.91758840127245      4.43995723194147     11.12852669886541
  C   8.32269831793124      3.55601376034566     10.28633393607031
  C   9.16633534684712      2.34339020434939     10.15657180372117
  C   10.30049414437484      2.49349997584179     10.89438001854372
  C   10.25264698609727      3.64595032279984     13.12431134964209
  C   8.39458120122701      5.72790847352274     11.66701236902268
  C   6.99205474694896      3.68702783926933      9.61853620486159
  C   8.71981474507235      1.13775918103606      9.39435705281226
  C   11.41205287077493      1.52741126413553     11.12747570507149
  C   17.74367615684757      5.35330865183909      8.80428509375950
  C   17.52257232134437      4.19713240051232      7.95107691288597
  C   16.44932388446587      3.43715166675666      8.51629331517623
  C   16.01783831710796      4.08563105269787      9.71533743059861
  C   16.80291974217116      5.26674361909503      9.89814634813571
  C   18.88621555706400      6.31529062255912      8.71088722761579
  C   18.37294730724874      3.77725551618036      6.79504322667568
  C   15.87876003586728      2.17756025415307      7.95075225426065
  C   14.94742881622418      3.57814510637174     10.62784507782592
  C   16.75911482374817      6.19001445131044     11.07489626995337
  C   11.57178060007798      9.55430283737031      6.49515247763353
  C   10.64808811229311      8.75152130668281      5.72117849756685
  C   9.89334986815177      7.93871043250767      6.65125512662564
  C   10.35537254767543      8.23714678442489      7.97559772090774
  C   11.38568130974086      9.22831195937917      7.87993519975477
  C   12.47659029332785     10.62021036431555      5.96534167435259
  C   10.38578577973420      8.86446452889972      4.25316607635657
  C   8.70750716649919      7.09631560480076      6.30393038857741
  C   9.80475221976457      7.65329054606258      9.23644830400667
  C   12.11072849245275      9.86688660519804      9.02147306111439
  C   14.92249159163880      8.11121082964989      3.08316334418504
  C   15.16940796871429      6.74536464410248      2.68777125353519
  C   16.34426955871272      6.28853793535239      3.38197262068149
  C   16.81906158384684      7.36823243588811      4.20488945184378
  C   15.94534741021769      8.49323945634232      4.02182618594499
  C   13.89237176183151      9.00732822168881      2.47561753275299
  C   14.41903659972424      6.00070417251124      1.63022856477249
  C   16.98067586516379      4.94358830553012      3.22998843019985
  C   18.02963394396099      7.34737593427983      5.08121420903927
  C   16.12633605422757      9.84522747566907      4.63549271417660
  C   11.35877545445462      3.48749027011780      4.61297325666209
  C   11.02050359021827      3.09438017947622      5.94878002240028
  C   11.89031940646437      2.02644282441617      6.33648438784773
  C   12.77925708582322      1.75456101392055      5.23364150022242
  C   12.43300372086667      2.65619625049319      4.15924769090745
  C   10.70741843047388      4.60158972866521      3.85539070551717
  C   9.96813762734097      3.74443559466244      6.78991595462109
  C   11.85055845466141      1.25960985706647      7.61923209438593
  C   13.74776882079810      0.61724841973057      5.14757984243333
  C   13.02444214670506      2.62805909550077      2.78624638010013
  H   14.02520274548854      7.61845983132452     10.27291293719716
  H   12.69142518692165      8.64511494731147     12.55635305981836
  H   14.33819485053802      7.99004172661041     12.52990430466354
  H   13.12792360579507      7.33130015649748     13.66276130436329
  H   11.18525621278983      3.92762004449932      9.31807634615537
  H   11.58538344669533      5.73152384533690     12.97835949461682
  H   10.02787182164926      4.57481523275452     13.66230835161954
  H   11.21649908910641      3.26071895122642     13.48116071651088
  H   9.47211310512422      2.92001115062312     13.38185115648511
  H   9.17226694653669      6.50352115555985     11.70820801224917
  H   8.01864177825609      5.60445109088889     12.69564258995762
  H   7.56161249787206      6.11106147986138     11.06580662150924
  H   7.06948702962455      3.50677242699164      8.53573224929073
  H   6.55158739806993      4.67928001401143      9.76852368804509
  H   6.27664218139074      2.94593444516962     10.00574847318346
  H   8.51868343448096      1.37485448358251      8.33860921071653
  H   7.77831420931409      0.74584848550601      9.80714601525049
  H   9.45859957421126      0.32973382989365      9.42687806978084
  H   12.38566444282826      1.93717893476628     10.81240595490927
  H   11.25460051193097      0.58667672916112     10.58817104072978
  H   11.51157314713411      1.28122430482554     12.19592279796597
  H   19.22520027786090      6.45491039276000      7.67806777297552
  H   19.74462734807497      5.93833771172322      9.28771437473887
  H   18.62889658842066      7.30026946981067      9.11969912630725
  H   17.78050432202343      3.31935636864729      5.99268019497226
  H   19.11119334701664      3.02848802166697      7.11956220459355
  H   18.93503861167367      4.61759178587214      6.37225075196127
  H   16.05156333455960      2.10485705222988      6.86953088254599
  H   14.79445449196109      2.11701778073018      8.12048077659442
  H   16.33181397377296      1.28950882016068      8.41634847369668
  H   14.14038301064959      3.08784523941601     10.06687245480860
  H   14.50157159013416      4.37752708892416     11.23215197373323
  H   15.35279968933300      2.83065747541443     11.32623358249877
  H   16.94153518985951      7.23411244638548     10.78776473338041
  H   17.53457130604928      5.91922883843700     11.80717798434200
  H   15.79304472445430      6.13404240259958     11.59000106493752
  H   12.69920053704259     10.46820478494198      4.90309560760146
  H   13.42721475287263     10.66150993990063      6.51220897226656
  H   12.00252625696315     11.60866765262141      6.05896990922181
  H   11.26777776477405      9.21905728424238      3.70821120523831
  H   9.57377118494207      9.58310625284625      4.06517926606861
  H   10.07903600887088      7.90572280087678      3.81660194226803
  H   7.81146924949166      7.72995171522378      6.21803372776402
  H   8.50270307356654      6.34523551224757      7.07524210085123
  H   8.82799664430432      6.57751897950426      5.34527789803346
  H   8.91795677276837      8.21403383173291      9.56735212680368
  H   10.53381292471391      7.68984381884679     10.05498984424742
  H   9.49973032880760      6.60632685016122      9.11201293310475
  H   13.16013601429936     10.07518853582497      8.77332509026959
  H   12.08797768644837      9.22999821395796      9.91331798855041
  H   11.64513854199826     10.82693749992585      9.28935136782996
  H   14.27306269465193      9.44442615200865      1.53988525718634
  H   13.63564667321043      9.84386911302411      3.13603179314771
  H   12.97109900774576      8.46622543921475      2.22608469983457
  H   14.76937076220202      6.29935650474283      0.63068141493694
  H   13.34040597393549      6.20241222918629      1.66734538578128
  H   14.56890441806206      4.91880848800989      1.71526372081992
  H   17.70819126716182      4.94680772932312      2.40478611582982
  H   16.23793258360855      4.16691257348959      3.00674062404579
  H   17.51911071869526      4.64494155763030      4.13703926065781
  H   18.26702913247357      6.32764741592635      5.40602760450374
  H   17.89339301437432      7.96822149374121      5.97652222034687
  H   18.91028183408422      7.73407692608410      4.54714824053197
  H   16.84240839840563     10.44164169400313      4.05056429755329
  H   16.51909012441036      9.78058911357869      5.65858049492815
  H   15.18627447835316     10.40749739153753      4.66883924945282
  H   11.31537367418017      4.92050462745723      3.00000843053758
  H   10.55528335818313      5.48002216978128      4.50048795009625
  H   9.72243530498588      4.30357397513366      3.46633186807044
  H   10.19247064717465      4.80704507911123      6.97274706380747
  H   9.86563205391147      3.25258615636622      7.76430518259851
  H   8.98555808336444      3.70380117140507      6.29901965754831
  H   11.26710351076336      0.33420374164405      7.50241722172128
  H   11.38292203363764      1.83556672857050      8.42652498096530
  H   12.85321948293480      0.96483989549957      7.95459272505675
  H   13.24870176047481     -0.28335396856190      4.75834291117872
  H   14.16284084698923      0.35732391809325      6.12921912001550
  H   14.58437368251438      0.83876998925985      4.47312987527877
  H   12.55514620046307      1.83794236259753      2.18097211011128
  H   14.10240986207703      2.41985895261128      2.80542665761448
  H   12.86866399871684      3.57563974410418      2.25852036740854

117
TS_insertionCps
  Ni  1.01660917810481      1.52978354884534      1.70409601111474
  H   4.83321598257757     -0.33397802259257      4.29592546054346
  N   2.32939410594991      0.48111524816670      2.53530061357542
  C   3.14193301822812     -0.16502659494800      3.06223726688225
  C   4.15430699977835     -0.97095326796428      3.71261064304731
  H   3.68624585818854     -1.69684950109799      4.39119832901085
  H   4.74354916637558     -1.52059744375227      2.96571175554228
  H   5.99536784501087      2.27258826140907     -4.54144771390072
  H   5.47301469129126      4.73812352138083     -2.59342389793520
  C   4.90824355062536      2.44679133293225     -4.48718557328604
  H   4.44046028600615      1.85170375087668     -5.27620995367340
  C   5.85703839653899      3.92211718055329     -1.96480870771071
  H   6.84071676502763      3.64476916387137     -2.37269176218814
  H   4.77070117442320      3.51534717586786     -4.71059988065475
  H   6.02900687142436      4.32284115895316     -0.95923999536252
  C   4.44249175660178      2.09689835672946     -3.11999380333526
  C   4.92981841545770      2.74763819034359     -1.95012915121429
  Ga  1.80238873112698      1.76150370250947     -0.42122311225982
  C   4.45661384235360      2.04820478724885     -0.84434208503956
  H   5.22354566660331      3.29519161672251      0.74657990040148
  C   4.86954241930361      2.27258280871800      0.57138708599931
  C   3.54977163183819      0.95026827830464     -1.26493761825802
  H   5.70175398101459      1.59470547971984      0.82445644174306
  H   4.05660228547234      2.05780257710934      1.27882059655940
  C   3.75386857155696     -0.44758488086058     -0.68024869448906
  H   2.93727867135994     -1.12528421115474     -0.95890031250137
  H   4.69732109295585     -0.88899884230609     -1.03710221959761
  H   3.78590401191145     -0.41385774693703      0.41462724016068
  H   -3.41636449208983     -0.44797623502665      2.38453768747652
  H   -3.67317930837586      1.73168693258784      1.67804789360895
  C   -3.19214065734325     -1.17934048486934      1.59912275021263
  H   -4.14692431246539     -1.63826360533408      1.30071016430448
  C   -3.72107451899236      1.79394704180768      0.58299151232821
  H   -4.76656359215542      1.61434581275556      0.29192335072264
  H   -2.56953456144863     -1.97093453588625      2.03138233654639
  H   -3.47262729703204      2.82236488754987      0.29366248907436
  C   -2.53997006581435     -0.53435597014308      0.42057189949098
  C   -2.80861027434508      0.80188702304808     -0.06668490473120
  Ga  -0.63407768587563      0.59652497440322      0.44514341870353
  H   -1.09061094296182     -2.94970756543273      0.58389116644053
  C   -1.65469837945708     -1.17969073211293     -0.51960373675225
  C   -2.10632798166773      0.96632767797085     -1.30854239258505
  C   -1.18557863770867     -2.59899142478136     -0.45105611628853
  H   -2.57324462058588      3.03372822141890     -1.69144353944400
  C   -2.15817862989921      2.16048755068416     -2.20666300595469
  C   -1.39435529481900     -0.25059978483181     -1.58281614933978
  H   -0.21413784762015     -2.73391504918568     -0.94293564055097
  H   -2.80272673508809      1.95828579037436     -3.07488621916272
  H   -1.90082645986274     -3.26531072743205     -0.95624974564581
  H   -1.16192574191510      2.43388293337180     -2.57825407839495
  C   -0.59632632957540     -0.53370706761576     -2.81422972624711
  H   0.23358217318873     -1.22322502017856     -2.61199581981151
  H   -1.22520602782248     -1.00625867130568     -3.58382803836075
  H   -0.18821434705711      0.38775071036594     -3.24573373358881
  H   2.16321882619200      0.50681553654245      5.75446671253637
  H   2.11379281857591      2.82157030626115      5.75695212052464
  C   1.20719783209377     -0.02191135469273      5.85406503657744
  H   1.14366200637970     -0.38370388286839      6.89155443113976
  C   1.15111808093147      3.13872849889587      6.17971974028708
  H   1.23677224390629      3.07007937096071      7.27431757742813
  H   1.22570841721925     -0.90583903993401      5.20361717206867
  H   1.00820340915345      4.19602330450225      5.93104288962971
  C   0.05005493867444      0.86979862522199      5.53692440135277
  C   0.02107020725564      2.29308504694705      5.68401017412910
  Ga  -0.44766300775210      1.86295642662491      3.45402411738796
  H   -0.91795233173270     -1.56409548336361      4.31931305061954
  C   -1.24060168899105      0.42755167404405      5.10343392750921
  C   -1.29627620706797      2.74922763709790      5.32848958546947
  C   -1.64320840513896     -1.00215760434569      4.92411513951142
  H   -1.07084038644473      4.89323120428003      5.49624910065669
  C   -1.85015005569051      4.12268941002526      5.53613977026995
  C   -2.08247866999555      1.58523251010004      4.95888502986905
  H   -2.62380576581277     -1.09075249264795      4.44632965594828
  H   -2.31573000360747      4.19201144292066      6.53127573434562
  H   -1.70892237180183     -1.50456155359231      5.90041932298285
  H   -2.62428861322734      4.37499307259937      4.80148385416840
  C   -3.55590735231603      1.59752865487959      4.69769027954358
  H   -3.88562018900078      0.70926904546725      4.14575085094935
  H   -4.10913462395946      1.60660903629782      5.64918241264690
  H   -3.86986068672942      2.48584520922967      4.13516161409563
  N   1.27777602461131      2.60090890520624     -2.13772170063171
  H   -1.74938064814177      6.71193547599810      2.09023584863988
  H   -2.03051464455572      5.03505835688428      1.59732365824908
  C   -1.33683706274707      5.69316152279762      2.13649617055056
  H   -1.33381702001360      5.39012666169966      3.18928587996425
  H   -1.57094554244382      4.91806569369848     -0.58647032058966
  H   -0.83099905641622      6.28084962567875     -1.43536706418477
  C   -0.61674903122545      5.31590106446791     -0.95258073632793
  C   0.03821495538170      5.64943151194045      1.55094827079390
  H   -0.23526636248787      4.62954055948420     -1.71842987651018
  C   0.36270730136557      5.48957760939736      0.16316053906849
  H   0.56775562716048      5.77631924294510      4.31368002660787
  C   1.40280806152926      6.17866672336653      3.72814099494427
  C   1.27670776707396      5.82842045035419      2.28050081195166
  H   1.39220092673944      7.27151180957502      3.85704814574992
  C   1.78911876272544      5.57257367907984      0.02349238053108
  H   2.33852555918877      5.80772522326666      4.16351894356665
  C   2.35937415217610      5.77205124959188      1.32580397880469
  H   1.95839440166315      5.08594747105387     -2.06179225765574
  C   2.54311345427741      5.56018732954320     -1.26678379281072
  H   2.77188301005059      6.58876429884205     -1.58410152570197
  C   3.80514813222158      6.01226581565421      1.62649951611268
  H   3.49635781683332      5.02481604933017     -1.18210326527326
  H   4.02372471270393      7.09079468445662      1.63222706793223
  H   4.09566040823785      5.61690238312766      2.60782461385807
  H   4.45404916480075      5.55653642033348      0.86848642593259
  Ga  1.27404989159860      3.78298037722858      1.44377987398086
  C   3.50539279184941      1.07290988054772     -2.75201769516466
  C   1.94179209515819      2.29002502706096     -3.11413942893570
  C   1.75668216793726      2.49875326980279     -4.61520939192541
  H   0.69716973117341      2.72188995534934     -4.78676847097106
  H   2.35878711641642      3.34966568895168     -4.95409792869138
  H   2.04548175493186      1.61390969804843     -5.18663806624743
  C   3.18810891302353     -0.13935769594399     -3.62090366380016
  H   3.35150279893106      0.06936097050346     -4.68285335753316
  H   2.15538888540409     -0.47966904355768     -3.48398294410773
  H   3.85829616343623     -0.96600985806943     -3.34564604704871

117
TS_tauto1
Ni       0.704806000      0.656766000      0.207195000
H        1.358570000     -3.679515000      2.618835000
N        0.636557000     -0.857418000      1.318941000
C        0.616140000     -1.790046000      2.029321000
C        0.595806000     -2.934779000      2.923607000
H        0.810445000     -2.616815000      3.964406000
H       -0.399208000     -3.423766000      2.905031000
H        5.407465000      2.877941000     -0.146343000
H        5.163985000      1.785262000      1.853350000
C        5.621910000      2.203135000     -0.997366000
H        6.725796000      2.107295000     -1.070210000
C        5.226493000      0.681773000      1.803414000
H        6.277228000      0.401755000      2.029012000
H        5.275225000      2.700614000     -1.923148000
H        4.595244000      0.266132000      2.612678000
C        4.989784000      0.855187000     -0.812693000
C        4.822004000      0.162817000      0.456826000
Ga       2.843494000      0.478474000     -0.478181000
H        4.810795000      1.245994000     -3.592455000
C        4.566333000     -0.052172000     -1.865203000
C        4.292264000     -1.156418000      0.175507000
C        4.664521000      0.177803000     -3.343765000
H        3.692597000     -1.789627000      2.162328000
C        4.019813000     -2.220040000      1.196001000
C        4.131382000     -1.283370000     -1.249987000
H        3.768254000     -0.190989000     -3.879954000
H        4.937970000     -2.811921000      1.395980000
H        5.538332000     -0.369504000     -3.756197000
H        3.245043000     -2.929062000      0.846219000
C        3.621754000     -2.482251000     -1.991364000
H        3.001084000     -2.190063000     -2.860701000
H        4.464581000     -3.093945000     -2.376872000
H        3.009669000     -3.138124000     -1.343277000
H       -3.842165000      2.547488000      1.998745000
H       -3.898925000      3.520827000     -0.159787000
C       -3.948324000      1.445732000      2.015519000
H       -5.023379000      1.227452000      2.192093000
C       -4.215407000      2.749146000     -0.888354000
H       -5.323415000      2.690541000     -0.842654000
H       -3.389750000      1.057437000      2.888772000
H       -3.952786000      3.105907000     -1.901432000
C       -3.497068000      0.814878000      0.733347000
C       -3.610077000      1.408126000     -0.597266000
Ga      -1.488212000      0.998602000     -0.164565000
H       -2.421034000     -1.065187000      2.584132000
C       -3.041240000     -0.548501000      0.567373000
C       -3.231043000      0.390967000     -1.560520000
C       -2.845519000     -1.536940000      1.676345000
H       -3.449732000      1.550801000     -3.379011000
C       -3.265671000      0.512250000     -3.055546000
C       -2.872585000     -0.799894000     -0.837973000
H       -2.179400000     -2.363352000      1.364872000
H       -4.081361000     -0.113965000     -3.472995000
H       -3.816147000     -1.992002000      1.966720000
H       -2.322475000      0.173898000     -3.531906000
C       -2.383160000     -2.074566000     -1.458138000
H       -1.685809000     -2.615194000     -0.789101000
H       -3.227638000     -2.761378000     -1.678426000
H       -1.856668000     -1.889047000     -2.414862000
H        0.522119000      6.064598000     -0.026584000
H       -1.400995000      5.278109000      0.708609000
C        1.442146000      5.857120000      0.550298000
H        1.770285000      6.821629000      0.992955000
C       -1.412653000      4.898445000      1.748211000
H       -1.786901000      5.721001000      2.393481000
H        2.233729000      5.546362000     -0.160822000
H       -2.159875000      4.080808000      1.803640000
C        1.213505000      4.840778000      1.630971000
C       -0.055063000      4.439846000      2.192811000
Ga       1.009819000      2.564076000      1.400649000
H        4.010757000      4.493682000      1.135407000
C        2.260934000      4.196117000      2.392706000
C        0.207339000      3.551362000      3.300815000
C        3.730445000      4.430642000      2.206018000
H       -1.767575000      2.720333000      3.649893000
C       -0.829526000      2.939227000      4.196101000
C        1.638861000      3.402854000      3.428357000
H        4.338939000      3.635792000      2.677951000
H       -1.089658000      3.627983000      5.027633000
H        4.034968000      5.390277000      2.675456000
H       -0.473791000      1.995963000      4.653647000
C        2.354993000      2.617798000      4.487736000
H        3.329175000      2.232799000      4.128716000
H        2.560411000      3.252447000      5.375620000
H        1.755648000      1.754639000      4.836437000
H        2.138714000      3.276752000     -1.743419000
C        2.248009000      2.952294000     -2.796254000
H        2.677199000      3.803954000     -3.366490000
H        2.995902000      2.137548000     -2.823472000
H        0.140061000      3.993417000     -1.211963000
C       -0.595382000      4.106627000     -2.029161000
C        0.921700000      2.528925000     -3.399055000
H       -0.624052000      5.176971000     -2.328112000
H       -1.603264000      3.872102000     -1.627341000
C       -0.273889000      3.245801000     -3.203404000
H        2.929679000      2.298560000     -5.426621000
C        1.899158000      2.526265000     -5.760547000
C        0.850468000      1.896242000     -4.802612000
C        1.023515000      0.378325000     -4.783242000
H        1.769091000      3.624921000     -5.797597000
Ga       0.559451000      0.653635000     -2.045623000
N        0.987089000     -0.315644000     -3.646902000
C       -1.170518000      3.069015000     -4.338134000
H        1.775000000      2.124074000     -6.783699000
C       -0.563140000      2.258904000     -5.275278000
H       -3.044719000      3.808408000     -3.516865000
C       -2.492888000      3.763888000     -4.475967000
H       -2.351289000      4.816137000     -4.803456000
H       -3.144265000      3.276480000     -5.225125000
C       -1.100321000      1.804360000     -6.581966000
H       -0.627119000      2.362983000     -7.420186000
H       -2.193254000      1.950782000     -6.665730000
H       -0.853216000      0.735939000     -6.762098000
C        1.258992000     -0.563185000     -5.855922000
H        0.376034000     -1.182374000     -6.104742000
H        1.882767000     -0.315992000     -6.733094000
H        1.342573000     -1.274541000     -4.498953000

117
TS_insertion2
  Ni  0.64487779441068      0.95817325413542     -0.23266936039615
  N   -0.59961925676912     -1.52657044015628     -3.20419098997835
  H   5.90731931843859      1.50553464942200     -1.55558556847325
  H   5.47152826189627      2.44561979456638      0.44278158918504
  C   5.70345406459421      0.43003692094372     -1.48959364618897
  H   6.57456007573268     -0.04248417716670     -1.01093782403580
  C   4.62629568071419      2.09318973502035      1.04558046807090
  H   4.95536307294268      2.06502214182524      2.09266072997105
  H   5.64422303855388      0.04082510901076     -2.51364466423910
  H   3.83443301241266      2.86247505451153      0.97765038436648
  C   4.45565574361960      0.14096971419309     -0.69683515954455
  C   4.13500575423004      0.75773740201233      0.59496518580420
  Ga  2.55210898267205      0.64274981517587     -1.55304741701527
  H   4.44112928328254     -1.94511671643445     -2.61797733569696
  C   3.76443889416983     -1.16342994528662     -0.70998574339061
  C   3.22504750180961     -0.06417620426120      1.26090981533006
  C   4.08850255881515     -2.29427974953308     -1.63822045694877
  H   2.77264386070206      1.20516689695322      2.94125005706327
  C   2.60103715657981      0.17747098746979      2.60168864270126
  C   2.98112852729225     -1.24104167632125      0.45945020409290
  H   3.23508260369509     -2.97223169302727     -1.79180182391871
  H   3.01740295650564     -0.49719473176878      3.36534373593705
  H   4.89936154401698     -2.91199359263793     -1.22199921365833
  H   1.51355056810971      0.00713027229475      2.58281190933480
  C   2.09221460102588     -2.37299570677769      0.86387203375441
  H   1.85556754519859     -3.03341790739509      0.02008330941781
  H   2.56854301264941     -2.99321677210083      1.63904766515148
  H   1.14620396034993     -2.00515033943973      1.28792191870503
  H   -3.73333194668919      1.75865888567581      3.11399215916604
  H   -4.50938828341603      2.41117298147781      1.03322173548697
  C   -3.54032685107906      0.68230239757480      3.19387005572415
  H   -4.46327870022082      0.21967756785108      3.57692166267273
  C   -4.65608447629227      1.58386922106544      0.32916573228786
  H   -5.69528231127556      1.24005943097046      0.44412694604602
  H   -2.76416387055048      0.52346189159424      3.95200145037949
  H   -4.55832462478320      1.98198758429169     -0.68832433227609
  C   -3.18142767749373      0.06553040817550      1.88095367684524
  C   -3.70865084317863      0.45359763603655      0.58353176305854
  Ga  -1.47367471047507      0.61327588617892      0.59871470436787
  H   -1.41591084371962     -1.32149841878763      3.59474746459623
  C   -2.44899743536300     -1.16743309495369      1.70124567638273
  C   -3.32996663137737     -0.56336668649120     -0.36099779752496
  C   -1.79666809614140     -1.96109784934993      2.78903456369467
  H   -3.81879600382657      0.41798699811319     -2.22140833503116
  C   -3.74597102409584     -0.59324040548542     -1.79926264384590
  C   -2.56532949413787     -1.55584302325363      0.32822610366734
  H   -0.96076410079130     -2.56073532486442      2.40808285953591
  H   -4.74025995212630     -1.05339128324565     -1.90242542885553
  H   -2.51651579828019     -2.66022932502470      3.24101131862182
  H   -3.05151268880294     -1.17623987262488     -2.41747388410945
  C   -1.99977993913979     -2.81483319713883     -0.25204764803566
  H   -0.99031291814000     -3.02144129692580      0.13057392800186
  H   -2.62487614211935     -3.67827885967817      0.02041304601673
  H   -1.95159161659368     -2.77921613551552     -1.34693547520259
  H   -1.03444481222104      5.59927963576626     -0.46139242518606
  H   -2.32866642981745      4.23439841745038      0.69856706906751
  C   -0.11145154029325      5.94170597433857      0.02084693262588
  H   -0.30969663041683      6.94781503429656      0.42028857422335
  C   -2.03188062400623      4.05817142242817      1.74011066710518
  H   -2.60166973821831      4.75944967398564      2.36782466873107
  H   0.65872555294509      6.05029701522601     -0.75184581213264
  H   -2.35447419746711      3.04419017704262      2.01531432076042
  C   0.31133132843146      5.02762349303282      1.12653923534080
  C   -0.56095703589907      4.22910666892652      1.93765420345754
  Ga  1.07837285031380      2.85126989530056      1.00210689797831
  H   2.81007679183183      5.92360234662533      0.14916079170039
  C   1.64383521617837      4.92107153638967      1.66698669107041
  C   0.21327883261594      3.63052396402754      2.98200222113898
  C   2.83867139059646      5.70387284001216      1.22345087528876
  H   -1.09379386032099      2.07001854661557      3.69652234429516
  C   -0.31531897005798      2.74952911577200      4.06849953902694
  C   1.57939096128349      4.06087893150394      2.82866608730413
  H   3.77669231370928      5.17749335788387      1.43851477389133
  H   -0.76686842329344      3.34828648914955      4.87335513074344
  H   2.87961129968666      6.66875275346627      1.75132565040256
  H   0.47585630755395      2.13920797818299      4.51961219910150
  C   2.68939699046089      3.83527924778894      3.80494919602390
  H   3.67363022563055      3.83918905249361      3.32261443864348
  H   2.69328853137198      4.64174488050823      4.55392328112299
  H   2.57615706720867      2.89098325635036      4.35056905898770
  H   4.38966222024686      2.79660581669225     -3.63948080068119
  C   3.82508582787557      2.18989116572317     -4.35653752043753
  H   4.00559727162695      2.61139611417414     -5.35788807172319
  H   4.25446863372294      1.17694449064626     -4.36413122472028
  H   3.28100575610166      4.06240183703996     -2.28290731924610
  C   2.18636904127837      4.05799301779682     -2.33290148261448
  C   2.36894479568485      2.16313917152968     -4.04689671541503
  H   1.86605038763536      5.02446017623560     -2.75043382216169
  H   1.79837189298494      4.00216422255368     -1.30502633807531
  C   1.66498191100378      2.93442661498468     -3.16452911495868
  H   2.40593484639217      1.25388854373273     -6.74578097098671
  C   1.44221270022499      1.54823735639555     -6.31248056756728
  C   1.40542233997861      1.25290825332689     -4.79917778859692
  C   1.69066265519519     -0.20719584296765     -4.47414737858810
  H   1.29772968622128      2.62234760832296     -6.47925128117994
  Ga  -0.06274656202702     -0.34878984035262     -1.85532513149806
  N   2.27569740221349     -0.46412972246685     -3.32674002286499
  C   0.22914666655581      2.58973092714780     -3.24915113748458
  H   0.64654168849485      1.01511686502873     -6.84556204930343
  C   0.03469061889440      1.61850074920369     -4.19523546913797
  H   -0.59025750644151      3.32304287845961     -1.41368120217311
  C   -0.82422020572727      3.32326496272124     -2.48901420975692
  H   -0.87679384690366      4.37445147067053     -2.81011963853206
  H   -1.81594636302447      2.87783544408362     -2.62491404659236
  C   -1.26373600170005      1.21936599874003     -4.81929164522817
  H   -1.52678051690481      1.91816612627417     -5.62910949291004
  H   -2.09217063458078      1.23294349816373     -4.09997084297095
  H   -1.23032821192496      0.21860854907504     -5.26285931861307
  H   2.40859205875979     -1.46822793653496     -3.16519596237066
  C   -1.15242779470027     -2.83925996896525     -5.27812878983081
  H   -1.47827306142534     -2.29023690724271     -6.17121686553295
  H   -0.48793987886303     -3.65236527435444     -5.59690088604005
  H   -2.02557003536797     -3.25342488215495     -4.76209562743470
  H   0.86933294439399     -1.06276635524791     -6.26152126788487
  H   1.78158880771611     -2.18532696563371     -5.22338911862706
  C   1.15403046974315     -1.29828146331784     -5.24501892543501
  C   -0.39766453870248     -1.89183961494174     -4.33791431061036

117
TS_Tauto2
  Ga  13.53966886874401      6.45463353493640      9.59116121188239
  Ga  16.06474181006472      5.51397654018385      8.22819258101865
  Ga  15.15137315505553      6.93718792732880      5.36648591251085
  Ga  12.32342119403689      7.66607829334747      6.99922070892199
  Ni  14.30433034948344      6.70299578890061      7.47315751948415
  N   11.90575303753457      5.35458071898194     10.00432484328376
  C   11.54377235988614      4.92654005876856     11.20356415467982
  C   10.44233794194006      3.88212321709817     11.31389021227275
  C   9.11251567384573      4.65865674508695     11.30550768122968
  C   8.38872294142567      4.25440287051382     10.22807578184242
  C   9.15261744579583      3.24428437092836      9.45733256086209
  C   10.35577688839482      3.02815722948811     10.05374455437795
  C   10.54426556078940      2.98394538107291     12.56174058341350
  C   8.74224474648102      5.62042444464679     12.38106116039399
  C   7.00916097417685      4.68206877303734      9.84466639622916
  C   8.58903796977479      2.55995108231009      8.25473719079176
  C   11.45253957701920      2.09866827901469      9.65848370035949
  C   18.08317752898354      5.20521441382466      9.06557124455999
  C   17.76338827587800      4.12395869074482      8.15128228681225
  C   16.66551168594111      3.37981238843756      8.72067725363127
  C   16.34277548277051      3.96732452460845      9.99075804895446
  C   17.20201282758321      5.09203066799329     10.20444596065158
  C   19.23318937277115      6.15366258102343      8.93061563412607
  C   18.56185253066228      3.72036395650060      6.95502373215326
  C   16.06080255706862      2.13443692981460      8.15295360134163
  C   15.32793994036898      3.42491775391381     10.94732643781501
  C   17.24113379070025      5.96622719656089     11.41781280672009
  C   11.04285026521064      9.27663187204321      6.15325963312743
  C   10.53971061838039      7.98690716822465      5.73538646870299
  C   10.08412211428612      7.28978414646586      6.91862105627574
  C   10.28818724756173      8.14977057642032      8.04843901829319
  C   10.89962894086685      9.36176271693472      7.58683562958758
  C   11.49236923999127     10.38838431637422      5.25961598692996
  C   10.37294354474353      7.50747025962454      4.32817551641461
  C   9.41277922873433      5.95314711647171      6.93273787560216
  C   9.85367644228761      7.88151980427618      9.45336530038140
  C   11.23267310703517     10.55304433092987      8.42884953334595
  C   15.07240453094814      7.96906010790097      3.35373409163308
  C   15.13034879572963      6.54450880285676      3.15365295265235
  C   16.38853500767730      6.07343739881181      3.68525780328067
  C   17.09212604426922      7.20363667387032      4.22727879117885
  C   16.27626994172560      8.37580850135996      4.03012131106951
  C   14.00822660302212      8.88256442673384      2.83938329077805
  C   14.12976256849059      5.71740513627060      2.40913470957519
  C   16.90153553854861      4.67242263735914      3.57906032680266
  C   18.46236655154671      7.19485780352462      4.82641675275428
  C   16.66428782391763      9.78079740184245      4.36846874825504
  H   10.43138621039987      3.55118209447128     13.49321692093221
  H   11.50210586821953      2.44901750535819     12.59470371921778
  H   9.73422337482590      2.24609735166518     12.52389577479806
  H   7.74660395991899      6.04560665693290     12.21251366319253
  H   9.45155548047822      6.46059188724390     12.45471815990193
  H   8.72749225316425      5.13822139406905     13.37114753750135
  H   6.98276347537593      5.06241624730288      8.81258882336063
  H   6.61876342037078      5.46634816326139     10.50223827227471
  H   6.30849692386125      3.83477137704935      9.88180791868298
  H   8.23216432875860      3.28461036089497      7.50885264335640
  H   7.71826712763246      1.94583506405528      8.52970740817881
  H   9.31828647105923      1.90194133738720      7.76898874074535
  H   12.39502038317428      2.63932794240157      9.46000520890563
  H   11.19996888780372      1.53107283383897      8.75565405125007
  H   11.67544324019358      1.37114840785719     10.45433600520706
  H   19.47970112039626      6.35121099251313      7.88061105140671
  H   20.13163761332466      5.73038805732411      9.40419438622093
  H   19.02979599818676      7.11424221456722      9.41856453878199
  H   17.94217904907489      3.24737217578210      6.18419175495242
  H   19.32689178805860      2.98621920906680      7.25069335299536
  H   19.09055757981686      4.57004134106050      6.50786498916086
  H   16.11110115192995      2.11666401376834      7.05762772103111
  H   15.01001459075690      2.02159164411038      8.44726269951894
  H   16.59864583009777      1.24622077455863      8.51807601076926
  H   14.34395301993710      3.27764444518599     10.47817554272074
  H   15.20270545248363      4.08795088175941     11.80968862854934
  H   15.64934619681683      2.44474046374089     11.32873543497454
  H   17.65083334338842      6.95667742240990     11.18654555485057
  H   17.88617673111798      5.51997439256396     12.18942981861630
  H   16.24431350666367      6.10888764612609     11.85149572277428
  H   11.80422021710694     10.01986760270576      4.27704642867380
  H   12.32398240865916     10.95654738937627      5.69492847727463
  H   10.66661867154691     11.09679353798846      5.09519024012233
  H   11.08910360826865      7.98215795993552      3.64751379638945
  H   9.36560295572451      7.75273239592307      3.95952245599051
  H   10.49337549198755      6.41996724843259      4.24744956384541
  H   8.34079549979442      6.06093199148191      6.70778790032428
  H   9.49180234672630      5.46870830376117      7.91411800820555
  H   9.83311345764734      5.27216366487744      6.18231514858593
  H   8.92514849623008      8.42990134665580      9.67253758471374
  H   10.60285375023476      8.21461032196438     10.18327387475286
  H   9.65717045870581      6.81808386191937      9.63040704165745
  H   12.06250720947524     11.13271461488571      8.00746814009314
  H   11.50359735546666     10.26577935136496      9.45246671301028
  H   10.36634481938941     11.22802124017418      8.49863020198318
  H   14.23661930026140      9.19165979932565      1.80823341587504
  H   13.92852800198378      9.79535489832246      3.44095850920166
  H   13.02660055957927      8.39315592899142      2.81660715734769
  H   14.37007437369640      5.70119553640305      1.33537126569044
  H   13.11325547187221      6.11755331185555      2.50794270554251
  H   14.12129986505357      4.67683542363021      2.75545545562508
  H   17.32672740746845      4.49766414004863      2.57943323016617
  H   16.10855062517937      3.92840100586512      3.72738554315818
  H   17.69610293015090      4.47654452696102      4.30682346211864
  H   18.71900948471424      6.20828897282183      5.22968346405737
  H   18.56138139774904      7.93087859547946      5.63443790353880
  H   19.21932545425686      7.44164373720232      4.06723912352559
  H   17.23070323404466     10.23103314582672      3.53944510331106
  H   17.30127909621617      9.82820506401980      5.26008552867049
  H   15.78724747770247     10.41508809571837      4.54442697395501
  H   11.38715602562043      4.88107939425856      9.25747509612544
  C   12.81020909554924      6.75773424304837     12.18891374222833
  C   12.29627126629424      8.08546375790754     12.60051383467057
  H   11.22379796374230      8.17661869820676     12.37332120212408
  H   12.86704232533123      8.89931401687427     12.14068102768689
  H   12.37874695767685      8.17780197980002     13.69596813231579
  H   11.77236886906748      5.11787920367542     13.36887979066780
  C   12.19812723553023      5.43119042859969     12.41629605992866
  H   13.41177368173185      5.23186123789973     11.95632822394875
  N   13.84476813312548      6.50352117012137     11.41300386110679

63
NiGa2CO_2-MeCN_sing
  Ni  1.02425780793758      0.21597046852256     -0.06385209032082
  H   2.28622505998804     -4.52867263145086     -1.30410051744136
  N   1.15151989904283     -1.64180331571956     -0.73115233767853
  C   1.22833894564757     -2.73063244116144     -1.12111895782986
  C   1.32522906921569     -4.09009552744480     -1.60569321789522
  H   0.51106102066518     -4.69716006906065     -1.18706998639390
  H   1.25478319464612     -4.10421921465390     -2.70189671536548
  H   2.82087470925453      4.45284519568042      0.62206362758476
  H   2.88218587487573      3.46098388509535      2.65060636688443
  C   3.62506510889884      4.18942042991878     -0.07497698896361
  H   4.38956013861523      4.97692282366213      0.00015144150075
  C   3.76936353542830      2.83945254234192      2.82158735667664
  H   4.53276353070067      3.48471474268932      3.28088831091026
  H   3.22506374135586      4.22539857186024     -1.09546902965522
  H   3.51318530282504      2.06783657016160      3.55704314787211
  C   4.22861213546068      2.85875031352735      0.24564460211310
  C   4.29395146987342      2.25028812334517      1.55094884795522
  Ga  3.24089754244279      0.84005629677213      0.15236534930929
  H   4.38289034446668      2.91341403993906     -2.57992436604224
  C   4.90050954158465      1.99374664937879     -0.69500075339949
  C   5.00742998191385      0.99946397171840      1.43537297627278
  C   5.17094979900700      2.29552063434001     -2.13386983204465
  H   4.69817968068562      0.13960666808408      3.39316573934561
  C   5.41239820436979      0.10465003999781      2.56231346023285
  C   5.38995060797887      0.83100877632922      0.03730437930853
  H   5.27778855064756      1.38505752993526     -2.73505922939376
  H   6.38713937807943      0.42780214812057      2.95812810924864
  H   6.11320434123556      2.85713312343855     -2.22339056328177
  H   5.52102545781595     -0.93860585518399      2.24382413620203
  C   6.29109041232575     -0.23035097154347     -0.50378690245541
  H   6.11296921341372     -0.41877666033268     -1.56873354594797
  H   7.33851306083150      0.09256995613246     -0.40074573862253
  H   6.18894482544797     -1.17653278081339      0.04000587234797
  H   -1.47569331308100      3.10907876724607      2.65713910512581
  H   -1.32552547849783      4.13734249482941      0.62411557111315
  C   -2.26228422173065      2.34931719032293      2.73776043188844
  H   -3.14932489922181      2.84675449090890      3.15741021729013
  C   -2.09513578941333      3.82361302638515     -0.09135368944082
  H   -2.95144856067605      4.50186332611569      0.03805152985737
  H   -1.94065308559730      1.59478779251739      3.46503690950029
  H   -1.70964027303232      3.97942387845996     -1.10574999085203
  C   -2.59753084018280      1.74396469207246      1.41201266916303
  C   -2.52643551505248      2.40942241338382      0.13447290959420
  Ga  -1.25926252575622      0.55638577839232      0.06799920159464
  H   -2.83299907739901     -0.47743771409318      3.15035736442844
  C   -3.12020961655590      0.41214842952162      1.20306370525535
  C   -3.00214893886948      1.49890163361502     -0.88037384687761
  C   -3.47758826140453     -0.57285376712595      2.26896813991828
  H   -2.49262804162636      2.56490263925772     -2.68947802987366
  C   -3.20280039140869      1.81206146423111     -2.32834780501751
  C   -3.37424000727302      0.25223332615713     -0.22469335670622
  H   -3.42367406609115     -1.60757133140968      1.91138444820462
  H   -4.21382533255582      2.21770601669403     -2.48356758119579
  H   -4.51160018895496     -0.39688086335922      2.60239470696156
  H   -3.11023967675210      0.92080296855103     -2.95990093329425
  C   -4.07231065017297     -0.90209306250752     -0.86646444431303
  H   -3.88914365635240     -1.84255914526479     -0.33430241517022
  H   -5.15894558879674     -0.72629108773501     -0.85163021287133
  H   -3.77947533261692     -1.03175016476881     -1.91474284227002
  C   0.99127502519409      0.21633773697515      1.71967217377469
  O   0.96659257251794      0.25263171526594      2.86804795801849
  C   0.98104884075629      1.35239004092805     -1.43820004078790
  O   0.95200240392547      2.11285328080670     -2.29913680405124

69
NiGa2CO_2-MeCN2_sing
  Ni  0.90809933730949      1.46143937277579      0.84461106564082
  H   3.41857734359156      0.01017281600859      5.03095110940298
  N   1.90795796673263      0.66781314768543      2.32809886612701
  C   2.32154642542083      0.08734409183025      3.24362705178773
  C   2.82592813556998     -0.64891375974335      4.38234893839310
  H   1.98622127316585     -1.05666530259331      4.96209435808337
  H   3.45836818612966     -1.48054746688231      4.04321646769966
  H   5.86627033932765      2.13004622118324     -4.84695191345878
  H   5.01689966958786      4.65800078852666     -2.97583930493340
  C   4.82259316882956      2.13335599954262     -4.49859617181153
  H   4.28263137518072      1.39838360302234     -5.10771669339728
  C   5.56874477573637      4.11428191380106     -2.19556229699899
  H   6.62008508414553      4.08934702486570     -2.52233898990153
  H   4.42628078546396      3.13445469186103     -4.72454949775266
  H   5.53322813180972      4.70083722261947     -1.27051521966041
  C   4.73909530303776      1.82126248733571     -3.03889933409320
  C   5.04992693475283      2.72869000712936     -2.00266838003424
  Ga  2.69473552944723      2.02740377831060     -0.65588469358786
  C   4.80878213730055      2.08988370188195     -0.73405512041660
  H   5.52070602617702      3.55237944697156      0.69496697233515
  C   5.45922410593236      2.46504890108990      0.57112121360380
  C   4.32853380988945      0.70176524594799     -1.04924609880046
  H   6.48560438796118      2.06965654102100      0.60553522518750
  H   4.92313082401544      2.05881139132129      1.43893372453332
  C   4.39818680466579     -0.45476761326866     -0.08972450143732
  H   3.69664341788673     -1.25279228054089     -0.36198812343639
  H   5.40999972035530     -0.88741334981951     -0.09880647299112
  H   4.17654644986185     -0.15138305632685      0.93996303651429
  N   1.95643265226762      2.56464322977255     -2.46553949066298
  H   -1.31396296608688      6.30122787485160      3.02130307600938
  H   -1.86142158718862      4.88730204099645      2.11226756811034
  C   -1.01433652508531      5.30213947155951      2.66986657293641
  H   -0.84983739222089      4.68243005622538      3.55938970929149
  H   -1.76016236838273      5.04280437465956     -0.15017576448400
  H   -1.31175630406868      6.70399994188394     -0.55653944188493
  C   -0.93558210931976      5.67153133156383     -0.50650267778525
  C   0.21395892425479      5.41385674163158      1.82774298732463
  H   -0.68905668581896      5.36651502511630     -1.53066581304898
  C   0.25445545386574      5.59813420649045      0.39705498998070
  H   1.31450094687084      4.80513628119186      4.36506680047454
  C   1.98206824808704      5.43268285956948      3.76310740146679
  C   1.57512827394855      5.46205097587577      2.32461693765399
  H   1.94008529672567      6.44850437708395      4.18415387188609
  C   1.63084176803478      5.77214301080012      0.00643987004438
  H   3.00838874283618      5.06984887586519      3.89361183351477
  C   2.44944864781312      5.69485409049648      1.19648920338032
  H   1.44748718111557      5.69239057867829     -2.14021075755942
  C   2.12363471897165      6.08426254470741     -1.37097395257531
  H   2.18272856187112      7.17323955580176     -1.51561280919878
  C   3.91736118886161      5.96301155503892      1.27296635266228
  H   3.12576080012863      5.67685433026049     -1.55142578584065
  H   4.09050604630560      7.02805064502617      1.48901164014456
  H   4.40270734492220      5.38771041121433      2.07006332498825
  H   4.42088365470512      5.74027910678907      0.32526110686572
  Ga  1.40666159726950      3.75045695823934      0.94984118163670
  C   0.62082714304845      0.31701421037536     -0.50128838722536
  O   0.34614135401062     -0.40659218228426     -1.35207720052857
  C   -0.75017800601726      1.84815836922937      1.47171479601784
  O   -1.82398298792146      2.08449514985959      1.79422609744001
  C   4.29166219000017      0.59681101025184     -2.47593204479322
  C   1.40257651870371      2.75922460793732     -3.46483024707378
  C   0.72997716286069      2.99121231870323     -4.71882463085029
  H   1.03066401381882      3.96329628335857     -5.13375215239291
  H   0.99747506096781      2.19953060989517     -5.43254988774318
  H   -0.35853168867493      2.98276797922757     -4.56775580515185
  C   3.84791216144929     -0.60799798394963     -3.23494290806763
  H   3.22788145062627     -0.34378671426793     -4.10315585300339
  H   3.27834529402922     -1.30306252305768     -2.60749656649542
  H   4.71532677312971     -1.16076915222577     -3.62851036206017

69
TS_tauto1_NiGa2CO_2_MeCN2
  Ni  0.86986677206044      1.57637273079749      1.64011812526893
  H   4.30291672215088     -0.68951576473840      4.59017264904646
  N   2.24207429756716      0.45055970083820      2.48096673762540
  C   2.85592731487693     -0.29392520747576      3.12569593150452
  C   3.60889132387594     -1.22927630300251      3.93175670490766
  H   2.92033539973069     -1.82196801300872      4.55010408673980
  H   4.18087510341302     -1.91028386574500      3.28704640014467
  H   6.06633852863847      2.29281311018455     -4.50964102668063
  H   5.42044364156495      4.83840755029256     -2.65931628725912
  C   4.97679401810047      2.46580523471949     -4.49220733529000
  H   4.53487675771925      1.85197625385505     -5.28120670591198
  C   5.79703575081084      4.05673610749381     -1.98467230011514
  H   6.80303028740097      3.79103984778015     -2.34326247555925
  H   4.84735025519645      3.52989632231399     -4.73961488038711
  H   5.91874875123185      4.49430334369365     -0.98715806003303
  C   4.47610930065025      2.14631239371664     -3.13365104732321
  C   4.90390412010521      2.85770841314362     -1.96368175091342
  Ga  1.84209408774866      1.72696726745630     -0.49600518252952
  C   4.45118168002920      2.16350220519216     -0.85580634447803
  H   4.85846254561939      3.51070420828122      0.78682723320558
  C   4.83037911007845      2.43622567490451      0.56159529089714
  C   3.59788592077399      1.00491701497307     -1.27590283130590
  H   5.84536476346892      2.05100751699433      0.75324851948314
  H   4.16201225550135      1.94277560440409      1.27836263409695
  C   3.85967595969963     -0.37671432325229     -0.66032329250497
  H   3.08091851879437     -1.09518297239069     -0.94201372512950
  H   4.82834769520367     -0.77929841901557     -0.99167021522666
  H   3.87046068014671     -0.32244907384967      0.43399439081227
  N   1.27541344688740      2.51909579389866     -2.20430413563216
  H   -1.62237889684531      6.52788780174624      2.33211983672232
  H   -1.91550197257722      4.85573230809813      1.84417770908946
  C   -1.19235867449507      5.51509414673702      2.33903421006588
  H   -1.10477960504084      5.20975390029162      3.38762550385619
  H   -1.59315284770502      4.65131848072491     -0.38316083779453
  H   -1.09695641439778      6.14870108865759     -1.18075249769063
  C   -0.73063730911468      5.18332336092549     -0.80174767017124
  C   0.12863961527632      5.52386665796054      1.64106443732808
  H   -0.35626150160498      4.60601243163303     -1.65571221548641
  C   0.33519801077967      5.40054390922085      0.22456593660196
  H   0.92797373875729      5.54904013306208      4.36838400970302
  C   1.64546580651047      6.05835951450636      3.71447360557283
  C   1.41490701314533      5.74198149596975      2.27197509001867
  H   1.52267008902041      7.13956733923425      3.87962013877143
  C   1.74172310839186      5.55058045586306     -0.04131186027737
  H   2.65813949292432      5.79260312150836      4.03940512027675
  C   2.42238606924446      5.75813044142554      1.22340168172768
  H   1.76279778273441      5.13046521943522     -2.14911188000680
  C   2.38355079031952      5.61570483037513     -1.38894944421013
  H   2.52220975489453      6.66545786166918     -1.68777206998703
  C   3.85770500274404      6.13837260649154      1.39421186251277
  H   3.36992719901992      5.13791834383691     -1.39384567786095
  H   3.95428803562695      7.23477690919674      1.38583809802915
  H   4.27370587398608      5.78508522632206      2.34525952926987
  H   4.47913563977729      5.75634231905048      0.57544083415208
  Ga  1.52502622746078      3.78020689051086      1.31809469622211
  C   -0.37210114629441      0.70042026618263      0.68444220628692
  O   -1.24226541733811      0.18127767302271      0.14727321102144
  C   -0.06810980850043      2.15030424110064      3.08406040311970
  O   -0.67736320504277      2.51037786079917      3.98275154052574
  C   3.57418558596526      1.09976090917007     -2.76548680625651
  C   1.96047368843575      2.23325376485265     -3.17594568418630
  C   1.80261627544058      2.42189599178752     -4.68277658972986
  H   0.73800386947533      2.58963878625938     -4.88214760085282
  H   2.36941136326618      3.30040417674876     -5.01386301268843
  H   2.15002771723057      1.54905582052162     -5.23958887736333
  C   3.32268386667788     -0.14851620147928     -3.60440090521493
  H   3.48816413845086      0.03922466586730     -4.66967801947147
  H   2.30405640129770     -0.53288582586097     -3.46847397508880
  H   4.02664563305691     -0.93529227588061     -3.30038914398935

69
NiGa2-CO-2_insertionCps_sing
  Ni  1.20580007929129      1.68704412230501      1.53494683288898
  H   4.87737643716067     -0.38327280962327      4.29801832671497
  N   2.69191835692349      0.65208950674864      2.26383046574318
  C   3.37402067378062     -0.06284695502933      2.87250774017644
  C   4.21168320898938     -0.95825669502263      3.64003732252764
  H   3.58213331102438     -1.61404858731401      4.25774989600029
  H   4.81949700148695     -1.58154439318671      2.97039507431569
  H   4.68603064177674      4.80193253029306     -4.09877650217544
  H   5.73825073426556      4.95165935181782     -2.24705583333518
  C   3.99600222764230      3.96806087952604     -4.26290755255467
  H   4.26714094431684      3.49404099392902     -5.21908022788055
  C   5.76693522073964      4.07333002654549     -1.59350675952886
  H   6.79369239304067      3.67924357490548     -1.62004343834028
  H   2.98528881675105      4.38276859741164     -4.39914875962469
  H   5.58750701907112      4.40972993680735     -0.56183145096306
  C   4.03239439520243      2.98231580919547     -3.15519847122658
  C   4.77750502822496      3.03147614413272     -2.00905153527323
  Ga  1.91643384829626      2.20651288377670     -0.65341210293564
  C   4.50803346178144      1.83339267795499     -1.21069303876675
  H   5.28650541195301      2.31618529222777      0.73071707534216
  C   5.28159343353606      1.48595734456548      0.00997954019084
  C   3.49937460178850      1.06996170212407     -1.81128934516602
  H   6.33421594831010      1.31362295001229     -0.26550114080755
  H   4.90146395014924      0.58586747736478      0.50016233853504
  C   3.15821335319428     -0.36726229676443     -1.50858186596579
  H   2.12295977505449     -0.61062909506916     -1.78415596809827
  H   3.80766252862888     -1.04365480727595     -2.08522181662342
  H   3.29097636206550     -0.60980540267812     -0.44747312215786
  N   1.02582765361559      2.52718091360185     -2.28155692766923
  H   -1.63467456197755      6.48250624274014      2.38013213923670
  H   -1.83132961531105      4.78576875105600      1.92776481634359
  C   -1.13140102869839      5.50393403000244      2.37100840258602
  H   -0.95867074326767      5.22042958552466      3.41536960587298
  H   -1.64750712730661      4.61532011280302     -0.30834031620746
  H   -1.24057937244011      6.08077689904796     -1.20985097626205
  C   -0.82385738154654      5.15145918621958     -0.79391462068518
  C   0.13956623770519      5.60113853135687      1.59270430753013
  H   -0.46481178224934      4.53772555351573     -1.62964365407719
  C   0.27338137613772      5.47052914307704      0.17003517015364
  H   1.08677593683601      5.79661002985293      4.26703193776489
  C   1.72230576045644      6.33796913729713      3.55691813047263
  C   1.44308533017676      5.94749564371801      2.14239961618650
  H   1.51417811189866      7.41107061220301      3.68723924772237
  C   1.64499114997104      5.73666653614276     -0.18236880227744
  H   2.76995301222818      6.17357728492102      3.83383629676604
  C   2.37943521159292      6.03109185876482      1.03018845528425
  H   1.66199160565891      5.12407720824450     -2.24575362079752
  C   2.18365984972581      5.81655562529689     -1.57415187531571
  H   2.04178858714072      6.83321491227788     -1.97032680621423
  C   3.78828166557002      6.52280324331283      1.11658739865764
  H   3.25704589123713      5.59780590198132     -1.61147692613087
  H   3.79909161740211      7.62308066905687      1.09436820599826
  H   4.27952615463816      6.21298803918431      2.04640583851145
  H   4.39369842119815      6.17669828013144      0.27111903033700
  Ga  1.65401600001644      3.98543248837952      1.26169857386293
  C   0.03594900886281      0.74399007851856      0.55021494702412
  O   -0.78474505103043      0.13431809896789      0.03174920728653
  C   0.24644887397533      2.13669578196644      3.01353466149999
  O   -0.38960003626091      2.42361103827553      3.92003598840955
  C   3.18939019851133      1.69926888688433     -3.17420845900993
  C   1.69552408407063      2.12327104102849     -3.30258744724889
  C   1.05481724026101      2.10642210277745     -4.65703984209669
  H   0.05354253050963      2.54336468412159     -4.60559807134860
  H   1.65845579305732      2.64525030199450     -5.40100909055747
  H   0.97514384528548      1.06989578396074     -5.01924394681817
  C   3.67730950575020      0.75739903916410     -4.29952224156087
  H   3.56825581779753      1.23531981063962     -5.27916804873825
  H   3.10046794639813     -0.17512045839411     -4.30798564402339
  H   4.73714511795691      0.51272563070356     -4.16000534147936

71
NiGa2-MeCN3_sing
  Ni  1.07323924344273      0.72233845206708      0.42616665668795
  H   1.84804821604478     -3.95758005343862     -1.76413592971115
  N   1.02814637082171     -1.08404778059393     -0.73452831545553
  C   1.01050654509759     -2.08496212315547     -1.32218089356604
  C   0.99158138639989     -3.33529549651047     -2.05589890924602
  H   0.06571569736328     -3.88617345500836     -1.84371439766144
  H   1.04791665826097     -3.14059707748354     -3.13509886152621
  H   3.52460110185792      4.67676544578315     -0.13975357258182
  H   3.69801557921265      4.41274601172294      2.15098853729249
  C   4.31859519422293      4.14648100039537     -0.68074356608602
  H   5.17456494286350      4.83335229052191     -0.75464060964558
  C   4.48243355828404      3.71875374703633      2.47677866344400
  H   5.37977881959120      4.31848121939289      2.69043918761265
  H   3.97324611752378      3.95540852894093     -1.70446085449442
  H   4.16356332318131      3.26487055435629      3.42267272405410
  C   4.72175362504592      2.88150277854863      0.01021976113246
  C   4.78643539850693      2.68796806317979      1.43567645637793
  Ga  3.36087865970628      1.16527111360228      0.59216536798749
  H   4.65123843187552      2.07403702275913     -2.68821214156884
  C   5.17685941366085      1.67515609263989     -0.63093554332693
  C   5.28249472925286      1.35377619567429      1.68318676480421
  C   5.35316116255189      1.46795734597282     -2.10242089431024
  H   4.97588340823609      1.16984426574614      3.81449036811712
  C   5.62191851276991      0.77548443153549      3.02068534453416
  C   5.52577830761147      0.72437494687338      0.40017793204188
  H   5.21841683827178      0.41800591720212     -2.38910807863671
  H   6.65746552958589      1.03153510522590      3.29091767895968
  H   6.36780010931657      1.76117011923434     -2.41056085955798
  H   5.54888354957904     -0.31881793134652      3.02599123867283
  C   6.15445049165039     -0.61559699514366      0.18285591902165
  H   5.83196121500202     -1.06986292280099     -0.76152969386708
  H   7.24947535723709     -0.51568452317207      0.13918595455030
  H   5.92451935610305     -1.31445146431257      0.99584887949586
  H   -2.65214053049718      3.52560782688254      2.86286637297140
  H   -2.17990365257254      4.52870569435200      0.84370246585785
  C   -3.27671582922716      2.62771948834962      2.78579729078303
  H   -4.32312738966415      2.94733550386453      2.90392038496754
  C   -2.67833389765577      4.04820731259090     -0.00682953020702
  H   -3.65965691562667      4.53146548023800     -0.12399650880716
  H   -3.04085524499286      1.97281637570741      3.63282682800292
  H   -2.09892064068448      4.27136965150952     -0.91104032062522
  C   -3.09973761018108      1.93329178241569      1.47268756793390
  C   -2.84802476901660      2.57586045258520      0.20137866548384
  Ga  -1.22764592129310      1.08468983372834      0.65677536114590
  H   -3.33746435947803     -0.25751546152674      3.23835790072312
  C   -3.29808111786129      0.51838678812355      1.22177797396384
  C   -2.88837057496028      1.56585409054212     -0.82278852831481
  C   -3.70895003350125     -0.50189729091949      2.23597598570778
  H   -2.23508478759540      2.74510126927172     -2.50555319839568
  C   -2.73451143936996      1.79166006508831     -2.29446012710812
  C   -3.16368536620835      0.29901685280667     -0.19850552124971
  H   -3.35824195262846     -1.50751623651588      1.97398378718612
  H   -3.71922891007648      1.83177959225120     -2.78286203604629
  H   -4.80651816952985     -0.54785065410741      2.30028210207955
  H   -2.16669933892375      0.98650104455938     -2.77850592386739
  C   -3.35670952197831     -1.00361648100334     -0.90922253031744
  H   -3.10110049297882     -1.85865584377852     -0.27187068538179
  H   -4.40876119069801     -1.12386120969094     -1.20793153095444
  H   -2.75161415078835     -1.06156335904649     -1.82239573623925
  H   1.07399238707649      4.53992412377484     -2.69369946000892
  C   0.98449975031347      3.49745110891017     -3.02867856408975
  C   1.01324049997209      2.60497259230898     -1.89121307517125
  N   1.03473770928783      1.89321410147469     -0.97366070686955
  H   1.81591260861403      3.27149541947267     -3.71035071137230
  H   0.04092782019536      3.38077569754658     -3.57908879141027
  H   0.70820719824359     -2.23054927429005      4.34118076591206
  C   1.20269816619838     -1.25103630554793      4.39703141060994
  C   1.15953767533344     -0.59707250927559      3.10766636471123
  N   1.12403458317419     -0.06484301546508      2.07649381903698
  H   2.24438146700346     -1.39916896529865      4.71305493734891
  H   0.68862436064379     -0.63716872593374      5.14945084036558

77
NiGa2MeCN4_sing
  Ni  0.97321555033281      1.67719370914802      1.29090662052626
  H   3.96102168910587      0.64030887100224      5.21848137234623
  N   2.22247836374668      0.93751846276566      2.58816176464903
  C   2.84391978915913      0.46226156900599      3.44844259365612
  C   3.61581014645593     -0.13384663182776      4.52000012739448
  H   2.99945968061962     -0.85681649784661      5.07137694879559
  H   4.49091222274228     -0.65841438437778      4.11299222087469
  H   5.23348404001690      1.81898901092742     -4.96109313386159
  H   4.68903987297039      4.46902535690116     -2.96658209555402
  C   4.25030430169346      1.94120063026751     -4.48170982304369
  H   3.55528968751844      1.27736270600244     -5.01168504350065
  C   5.32911168434941      3.88813486292944     -2.28564285284457
  H   6.31444479827727      3.82088632776330     -2.77192881398497
  H   3.94720843517063      2.98293325675435     -4.66574564768311
  H   5.46396315041956      4.46468316582958     -1.36303644853530
  C   4.31183860232973      1.63320286270840     -3.01962906879744
  C   4.77471173171291      2.52719639059933     -2.02398798873670
  Ga  2.50646469500105      1.93759697607581     -0.41542058574531
  C   4.62823934268304      1.90792790571480     -0.74162856722258
  H   5.51818325280442      3.35713211910673      0.59650035522330
  C   5.38486928259636      2.27236346390027      0.50860129659424
  C   4.04353255911873      0.54972067442314     -0.99249099877825
  H   6.38635379166348      1.81611891269474      0.49342260053248
  H   4.87888996824615      1.92577013329416      1.41943098794185
  C   4.16433447079222     -0.60584344348217     -0.03585761690668
  H   3.42724239559694     -1.38981301829598     -0.24877099618081
  H   5.16369137813492     -1.05956595417714     -0.11898984210611
  H   4.02251525712837     -0.29630788722943      1.00544143376689
  N   1.70686405966013      2.55290694892124     -2.21273648526032
  H   -1.09174839586956      6.70872424643083      3.17474902965258
  H   -1.69953380063859      5.25748073251034      2.36676406734489
  C   -0.82150774626925      5.68860365500690      2.86326525810891
  H   -0.61998288820981      5.11356232603002      3.77519206504154
  H   -1.73558256610999      5.44057478323480      0.09166936143226
  H   -1.20446265135543      7.06500804316230     -0.36525803641714
  C   -0.89213137114432      6.01126181208848     -0.31596150570008
  C   0.36785073395970      5.71867294629416      1.95751812198616
  H   -0.72486461279925      5.67548873179777     -1.34707688884335
  C   0.33876989526425      5.86828438459086      0.52275018427486
  H   1.56206391537278      5.05622427040369      4.42979528351066
  C   2.23831861496451      5.63539261257314      3.78920662277429
  C   1.75023647856373      5.69780488186393      2.37651637894892
  H   2.30606235718788      6.64728903716123      4.21566539105482
  C   1.69904464137671      5.93787597442091      0.05788833543283
  H   3.23682848962681      5.18685504140921      3.85533591211899
  C   2.57011631294925      5.83471241918577      1.20130456038432
  H   1.37292918061574      5.84318310352980     -2.06995008668265
  C   2.13568128303606      6.17355756721234     -1.35374646702134
  H   2.30092602768356      7.24646115473167     -1.53226318930965
  C   4.06051457903234      5.95585023598763      1.18167753660596
  H   3.07472585263864      5.65652756879858     -1.58715008484613
  H   4.36234192916020      7.00174660507160      1.34135899390700
  H   4.53282141967486      5.35822252275065      1.97081897741383
  H   4.47763657922861      5.64344057530009      0.21690080412396
  Ga  1.35627519225460      3.92768377462022      1.05589504822720
  H   -2.28926431154004      2.72274994664213      4.96775193801522
  H   -3.37462915939151      2.81437423005808      3.55217720541886
  C   -2.58544282858028      2.22308614206387      4.03566790848084
  H   -2.99005391055581      1.23212551645355      4.28242893684522
  C   -1.44450118068722      2.08826902930347      3.15332719746381
  N   -0.52986356980698      1.97443814063570      2.44670726640589
  H   -0.26012382847036     -1.89404899314253     -2.02544930222115
  H   -1.05173857765280     -2.43370251043001     -0.52092751719986
  C   -0.89668621875956     -1.57525298856314     -1.18911598342222
  H   -1.87131393643235     -1.26027065772750     -1.58625251045308
  C   -0.27142102866596     -0.48890891187929     -0.46335327859034
  N   0.22168447657076      0.37601966862737      0.13964208147293
  C   3.86081357704564      0.44034260354704     -2.40665982266423
  C   1.14217024139985      2.95788350647354     -3.13991579013601
  C   0.46108886281264      3.45732085007820     -4.31120145783373
  H   -0.60528028544762      3.60635482425648     -4.09409278057705
  H   0.90313231242036      4.41454943848755     -4.61974525035981
  H   0.56244029189857      2.73905212174318     -5.13619682672391
  C   3.27334931751860     -0.73800105271050     -3.11279468951916
  H   2.51821856567821     -0.43676417226305     -3.85401153844875
  H   2.80415711136553     -1.43858006095690     -2.41150040994084
  H   4.04579242903861     -1.29617117636389     -3.66311636309532

77
TS_tauto1_NiGa2MeCN4
  Ni  0.92884581328039      1.57631059143111      1.71194977849256
  H   3.89829648317830     -1.39270370370640      4.42486861450897
  N   2.05524113966874      0.18315180074899      2.39078769768810
  C   2.63125081864403     -0.68319137889074      2.90893482577131
  C   3.34505053260204     -1.76622475799486      3.55247779984954
  H   2.63819978729899     -2.53845020131338      3.88570787361926
  H   4.05653565720082     -2.22153837966964      2.85025589371588
  H   6.09567931646838      2.37357750800609     -4.45705300753181
  H   5.18842077699920      4.92411272935158     -2.78098825841148
  C   4.99372730821556      2.40562968562922     -4.42558436793213
  H   4.62417125192893      1.68585330535558     -5.16067435750004
  C   5.65428265995254      4.24823939017176     -2.05026855794476
  H   6.68687494573916      4.07865764263967     -2.39147408443434
  H   4.72200033029195      3.42300859103614     -4.74396788495098
  H   5.71795073480551      4.77420563681614     -1.09082806517098
  C   4.55677901396839      2.12129164202494     -3.03571420159345
  C   4.91113811436071      2.95590759940029     -1.92961168938822
  Ga  1.99846098421632      1.59384515057011     -0.31203687766626
  C   4.55436131306258      2.29256324148893     -0.76553636214309
  H   4.88328061376378      3.79750217890748      0.75127682805853
  C   4.91318975522162      2.70797708526775      0.62168292884065
  C   3.84283299476819      1.02007561927777     -1.08345650908693
  H   5.94609043252974      2.39297245317393      0.84569073964599
  H   4.26769882092866      2.24382616921581      1.37891443168517
  C   4.27277548422649     -0.27069895920150     -0.37729270548210
  H   3.58137419678043     -1.09475015457541     -0.59138374467397
  H   5.27890779611790     -0.58211955403373     -0.69700209602583
  H   4.28934778125659     -0.13516782587438      0.71037291405489
  N   1.33827954945490      2.18467497637429     -2.08123473311350
  H   -1.86516090086245      6.14478688825446      2.23237218841049
  H   -1.84135759409234      4.38958719378342      1.99512615414275
  C   -1.24740529439460      5.24218716137023      2.34867215053928
  H   -1.06602581899906      5.11091420786839      3.42191872699630
  H   -1.70424031842550      4.30922268427778     -0.27146349375050
  H   -1.27121768963186      5.66264715781905     -1.32387082614695
  C   -0.86580839800325      4.79177689202913     -0.78814145908312
  C   0.03327876754062      5.38463606127105      1.58961537831344
  H   -0.47406506896861      4.09001003177057     -1.53669278394692
  C   0.19739630766067      5.21020723028576      0.17763546028373
  H   0.92294957241940      5.67052665627780      4.27105026230115
  C   1.56872558662038      6.19827926147586      3.55902652373089
  C   1.30828451948156      5.77359968293904      2.14844198136116
  H   1.36928038575288      7.27444932240442      3.67346852918509
  C   1.56104465153604      5.49495915233174     -0.15755354211114
  H   2.61076922984403      6.02703218844156      3.85433675899285
  C   2.26104670694874      5.84314916459035      1.05377168456997
  H   1.57155443223910      4.86989172853410     -2.21615510700585
  C   2.14371445959127      5.50911120574730     -1.53463535968909
  H   2.13473788187920      6.52994850649635     -1.94490572511696
  C   3.65742828182371      6.36988346931132      1.14743312317679
  H   3.18344680921773      5.16231464626169     -1.53622788955973
  H   3.64936797822590      7.47020945734740      1.12342124763239
  H   4.15507175529125      6.07087472512096      2.07828103743609
  H   4.27290443141565      6.03696298248307      0.30282948840659
  Ga  1.60652379252436      3.74826830322379      1.34819444215909
  H   -0.35125621125760      3.00282497492472      6.36104987090457
  H   -1.91948935136063      3.17181189448305      5.51999559269802
  C   -1.05090444947401      2.51598201899010      5.66824679498753
  H   -1.39413449837975      1.57414554178152      6.11731569491477
  C   -0.40086191803893      2.25387110225413      4.40103671737515
  N   0.11881573516155      2.04092938378129      3.38558566715069
  H   -2.95971252550789     -0.30539492744533     -0.85223438001387
  H   -3.75157546153254      0.97146982321895      0.11013935512388
  C   -2.89804846872977      0.74714399155979     -0.54375214104673
  H   -2.95928999273795      1.38346207171159     -1.43704057637401
  C   -1.65527864265234      0.99172534217202      0.15702173732614
  N   -0.65787169760934      1.18923885211767      0.72038088721487
  C   3.79116815560469      1.00227982599027     -2.57524457100901
  C   2.05000734194371      1.90556195385572     -3.03327275624820
  C   1.85654364134489      1.96881852219309     -4.54642014545168
  H   0.77783292397414      1.99514557656710     -4.73787253933818
  H   2.31131819660240      2.88286291469742     -4.94639028830518
  H   2.30038091282051      1.10635366456140     -5.04875169593672
  C   3.68113890545707     -0.32355909639278     -3.32040907269722
  H   3.81210982299317     -0.19405379001140     -4.39925861622805
  H   2.71656146785624     -0.81475693071236     -3.13894625366747
  H   4.47692823995652     -0.99837575364258     -2.97554805548814

77
NiGa2-MeCN4_insertionCps_sing
  Ni  1.10428984342625      1.70825159165549      1.80167710521637
  H   4.19652716375034     -0.97994908167936      4.62543316442558
  N   2.32633312796880      0.41980008203110      2.49214510556763
  C   2.92900378204131     -0.39908698725877      3.05600740336534
  C   3.67471394310768     -1.41897839149015      3.76422308448208
  H   2.99302076399902     -2.20146249733523      4.12499423880303
  H   4.41740560042844     -1.88183972128718      3.10022881076554
  H   4.95097357409683      4.34702549776442     -3.66293609184672
  H   5.74904343883604      4.69109409085593     -1.71757181416448
  C   4.30876556548095      3.47727985603233     -3.83728484331979
  H   4.68887799303418      2.95748624640189     -4.72992194310282
  C   5.71806100802399      3.87819341802134     -0.98404080504210
  H   6.75474064285557      3.55490253125259     -0.80842609323705
  H   3.30324147269663      3.84469231998248     -4.09367019541051
  H   5.35128884063215      4.29123250385007     -0.03289260194443
  C   4.27359627564702      2.56764782085364     -2.66387653043186
  C   4.86651248784030      2.73999414699337     -1.44696230573441
  Ga  1.94279991249306      1.84873825628280     -0.31419487834239
  C   4.58789029027185      1.56839417262696     -0.60192970294139
  H   5.00224741039931      2.20775681016807      1.40490981707407
  C   5.22104173877494      1.36760902679427      0.72942986669165
  C   3.73586614551655      0.69500161282084     -1.26978850368046
  H   6.31545226901127      1.33487507930028      0.61695943868908
  H   4.89302062284910      0.44070293105570      1.20690119572763
  C   3.41894122466665     -0.72853210590142     -0.90208551457943
  H   2.41810952029140     -1.02887193827544     -1.24251731891278
  H   4.13589149957531     -1.41658937312205     -1.37608031190621
  H   3.46795306371719     -0.89130608856850      0.18039539106223
  N   1.21766797241885      1.90691964068713     -2.06355280310285
  H   -1.82709284656223      6.11436501793772      2.10759829231569
  H   -1.68369531417185      4.35056040576190      2.02758136816650
  C   -1.14043965855077      5.27153746417185      2.27512255396986
  H   -0.90512373258018      5.25188529089132      3.34554969359914
  H   -1.64062231112928      4.10636821588096     -0.23280412198018
  H   -1.34848644483843      5.40734869547710     -1.39386300225888
  C   -0.86234855408473      4.59885343682685     -0.82781522270865
  C   0.09373680677128      5.43324619528991      1.44706598933138
  H   -0.46947912024209      3.87423842824974     -1.55388813710861
  C   0.21478191869341      5.15211655404194      0.05023757793472
  H   1.05517157760645      6.07522951667435      4.04822688092259
  C   1.62951718692877      6.56660414793825      3.25419670398450
  C   1.35754572043619      5.96717679150675      1.91152463308679
  H   1.34296029738060      7.62934419470220      3.25341787886885
  C   1.53871397660101      5.50485905232122     -0.37178442028793
  H   2.69175702004423      6.51559354573880      3.52015891627702
  C   2.25724560181177      6.01260318246852      0.76609538192766
  H   1.60250657957044      4.58331047185771     -2.31561637871491
  C   2.05558439387663      5.42190940247607     -1.77200953315637
  H   1.81770757934316      6.34323587577186     -2.32438161460321
  C   3.60107165960651      6.66793974379430      0.75254859231936
  H   3.14451203580199      5.29802451075744     -1.79503000483197
  H   3.48370557385388      7.75698445263420      0.64473456375374
  H   4.16022394931539      6.49410912235069      1.68001880120903
  H   4.21270160472532      6.32438167490632     -0.08892550283169
  Ga  1.79353331360667      3.91327564258352      1.32793715229239
  H   -0.29267273384968      3.18703789003188      6.41295809394408
  H   -1.85162305936617      3.27546777074251      5.54229457508354
  C   -0.95861411245873      2.66020912254594      5.71633532180540
  H   -1.26947490514006      1.71162299423817      6.17497438445293
  C   -0.27522277960141      2.40431707527495      4.46574859496152
  N   0.27017251649400      2.19280909376231      3.46343881055306
  H   -2.74252065900105     -0.29117783626214     -0.71912296484212
  H   -3.35260111936714      1.36849348923603     -0.46735572373358
  C   -2.47891921899475      0.77417426266944     -0.76681320504464
  H   -2.20924652533607      1.03036306976108     -1.80105848434814
  C   -1.35490384764068      1.05379378176676      0.09764234342707
  N   -0.43471804007932      1.28373474061006      0.77120466942986
  C   3.52705818788350      1.22450512468807     -2.68840557515458
  C   2.02825791683576      1.52431716171065     -2.98293949696383
  C   1.54908135767860      1.41256861776327     -4.40179954396451
  H   0.52393233861112      1.78541034205910     -4.48303312108845
  H   2.19841608827543      1.96629881507982     -5.09405633118575
  H   1.57572577341077      0.36209917230704     -4.72894263575582
  C   4.18667955327012      0.26301282088380     -3.70208490449286
  H   4.14681870724118      0.67643110856268     -4.71588251487712
  H   3.67928916885244     -0.70936975702017     -3.70943059379181
  H   5.24077438461676      0.10505265606429     -3.44369410406165

129
TS_Tauto1_PhF2_assisted
Ni       0.754935000      0.676661000      0.151760000
H        1.045046000     -3.583138000      2.718907000
N        0.686709000     -0.724010000      1.403883000
C        0.706356000     -1.577252000      2.195038000
C        0.737729000     -2.636068000      3.182802000
H        1.448161000     -2.391281000      3.984350000
H       -0.256934000     -2.770743000      3.629046000
H        4.738223000      2.934884000      0.342256000
H        4.475515000      1.638653000      2.202797000
C        5.342494000      2.377423000     -0.386322000
H        6.394710000      2.485836000     -0.085281000
C        4.661689000      0.559640000      2.127282000
H        5.634226000      0.362402000      2.602010000
H        5.229238000      2.866917000     -1.360652000
H        3.894313000      0.046242000      2.720836000
C        4.949420000      0.935187000     -0.437452000
C        4.658450000      0.108832000      0.702058000
Ga       2.829411000      0.196813000     -0.656427000
H        5.324998000      1.585197000     -3.126662000
C        4.826896000      0.119773000     -1.622943000
C        4.354682000     -1.215930000      0.232289000
C        5.192099000      0.502189000     -3.022315000
H        3.649935000     -2.112058000      2.060589000
C        4.056474000     -2.407684000      1.085656000
C        4.448188000     -1.214116000     -1.205001000
H        4.440358000      0.176436000     -3.756194000
H        4.974741000     -2.981977000      1.278651000
H        6.147183000      0.031052000     -3.298541000
H        3.343670000     -3.087396000      0.601852000
C        4.302540000     -2.391568000     -2.113055000
H        3.903224000     -2.097245000     -3.090190000
H        5.280263000     -2.867438000     -2.283150000
H        3.634572000     -3.153085000     -1.694296000
H       -3.947277000      2.772184000      1.920277000
H       -4.043019000      3.441116000     -0.450773000
C       -4.029378000      1.683938000      2.030550000
H       -5.102480000      1.449178000      2.111986000
C       -4.336761000      2.531047000     -0.989714000
H       -5.414127000      2.388163000     -0.815275000
H       -3.564499000      1.399118000      2.981689000
H       -4.206703000      2.710251000     -2.061528000
C       -3.439231000      0.942019000      0.874406000
C       -3.582856000      1.322635000     -0.531397000
Ga      -1.436465000      1.222866000      0.002953000
H       -2.201746000     -0.601530000      2.938193000
C       -2.905476000     -0.392439000      0.905109000
C       -3.144887000      0.205732000     -1.324992000
C       -2.673311000     -1.195624000      2.144176000
H       -3.471849000      1.047581000     -3.279604000
C       -3.168244000      0.103905000     -2.817861000
C       -2.714643000     -0.830550000     -0.439132000
H       -2.039982000     -2.065424000      1.936100000
H       -3.888807000     -0.664463000     -3.133307000
H       -3.626966000     -1.574060000      2.541492000
H       -2.191697000     -0.177878000     -3.241773000
C       -2.125775000     -2.139026000     -0.862567000
H       -1.302668000     -2.443203000     -0.202425000
H       -2.880989000     -2.938811000     -0.840336000
H       -1.731775000     -2.089890000     -1.885365000
H        0.623781000      5.988120000     -0.226352000
H       -1.284213000      5.194717000      0.473995000
C        1.462912000      5.949856000      0.477952000
H        1.537160000      6.942148000      0.947632000
C       -1.337321000      4.652928000      1.425197000
H       -1.916335000      5.272632000      2.125546000
H        2.384111000      5.797020000     -0.098817000
H       -1.922950000      3.733209000      1.256896000
C        1.268667000      4.890906000      1.519299000
C        0.020661000      4.349091000      1.972038000
Ga       1.399904000      2.635228000      1.182116000
H        4.090700000      5.033583000      1.327443000
C        2.316062000      4.336440000      2.348589000
C        0.286694000      3.462431000      3.065929000
C        3.750436000      4.762031000      2.334539000
H       -1.511023000      2.277387000      3.146139000
C       -0.745828000      2.686663000      3.819963000
C        1.697768000      3.456798000      3.309639000
H        4.417404000      3.981944000      2.722553000
H       -1.264373000      3.323271000      4.552241000
H        3.890685000      5.648393000      2.972035000
H       -0.300233000      1.849650000      4.370753000
C        2.397788000      2.735815000      4.418871000
H        3.455783000      2.563456000      4.189312000
H        2.358612000      3.324433000      5.347501000
H        1.935569000      1.763118000      4.631004000
H        2.260926000      3.116637000     -1.968557000
C        2.350092000      2.801957000     -3.016155000
H        2.759968000      3.650194000     -3.586928000
H        3.088307000      1.991995000     -3.069433000
H        0.265342000      3.886158000     -1.414659000
C       -0.495059000      3.928788000     -2.202975000
C        1.027858000      2.375668000     -3.592015000
H       -0.542850000      4.961181000     -2.584704000
H       -1.477909000      3.717725000     -1.755291000
C       -0.199900000      2.992298000     -3.319708000
H        2.812198000      2.438966000     -5.723098000
C        1.746090000      2.444590000     -5.977069000
C        0.926873000      1.671733000     -4.916911000
C        1.384234000      0.246317000     -4.678634000
H        1.400839000      3.483999000     -6.036352000
Ga       0.459808000      0.592913000     -2.107578000
C       -1.155508000      2.647318000     -4.370676000
H        1.622851000      1.983798000     -6.963907000
C       -0.544785000      1.808455000     -5.265247000
H       -2.998712000      3.328373000     -3.472258000
C       -2.533135000      3.223413000     -4.459554000
H       -2.502408000      4.232055000     -4.899356000
H       -3.193638000      2.616474000     -5.089145000
C       -1.133210000      1.107185000     -6.429983000
H       -0.646213000      1.414339000     -7.368840000
H       -2.208077000      1.290733000     -6.532818000
H       -0.966626000      0.022582000     -6.337439000
H        2.779896000     -1.291778000     -5.140938000
H        2.883756000      0.218958000     -6.207989000
C        2.416183000     -0.289577000     -5.370319000
N        0.659581000     -0.491087000     -3.679679000
H        0.838351000     -1.523147000     -4.501104000
F        0.387648000     -2.520746000     -5.585850000
C       -0.005054000     -4.492815000     -6.878169000
C        0.277479000     -5.842308000     -7.112277000
C        1.195176000     -6.521908000     -6.307283000
C        0.647510000     -3.859478000     -5.834807000
C        1.559707000     -4.526387000     -5.024624000
C        1.842629000     -5.866162000     -5.256111000
H        1.413440000     -7.571579000     -6.496183000
H        2.562214000     -6.376420000     -4.617585000
H       -0.711527000     -3.937110000     -7.492503000
H       -0.222267000     -6.358176000     -7.930139000
F        2.159939000     -3.849490000     -4.012258000

129
TS_Tauto2_PhF2_assisted
Ga      14.087683000      6.124434000      9.478455000
Ga      16.276928000      5.461771000      7.457114000
Ga      14.735225000      7.423469000      5.174939000
Ga      12.414329000      7.730890000      7.585907000
Ni      14.448615000      6.764462000      7.356412000
N       11.804431000      4.576141000      9.928988000
C       11.052322000      4.864168000     10.956517000
C        9.793221000      4.027653000     11.303452000
C        8.544896000      4.803888000     10.855126000
C        7.967434000      4.127959000      9.824857000
C        8.711587000      2.874471000      9.565980000
C        9.747731000      2.775364000     10.439816000
C        9.749311000      3.681084000     12.802603000
C        7.981119000      5.971311000     11.596085000
C        6.712989000      4.478534000      9.090009000
C        8.280555000      1.887841000      8.529184000
C       10.707194000      1.645491000     10.623903000
C       18.204159000      5.042833000      8.602168000
C       17.996491000      4.143306000      7.476939000
C       16.869347000      3.287986000      7.810329000
C       16.441802000      3.627257000      9.132042000
C       17.256156000      4.698488000      9.617683000
C       19.334754000      6.015141000      8.729914000
C       18.971842000      3.911141000      6.367797000
C       16.366097000      2.142463000      6.988791000
C       15.342420000      2.929953000      9.873333000
C       17.183331000      5.339935000     10.969009000
C       11.299231000      9.263886000      6.315423000
C       10.859549000      7.956990000      5.919567000
C       10.283305000      7.304124000      7.067196000
C       10.356932000      8.222991000      8.179072000
C       11.000647000      9.435016000      7.714582000
C       11.934189000     10.285167000      5.428895000
C       10.975221000      7.374538000      4.547730000
C        9.640527000      5.953721000      7.097272000
C        9.728002000      8.019016000      9.513873000
C       11.177978000     10.686245000      8.514717000
C       14.858913000      8.297009000      3.125959000
C       14.882944000      6.855446000      2.992111000
C       16.091769000      6.380041000      3.603975000
C       16.809100000      7.505771000      4.122057000
C       16.053072000      8.693228000      3.839762000
C       13.915975000      9.219799000      2.422295000
C       13.899811000      6.035774000      2.217776000
C       16.532574000      4.953628000      3.676316000
C       18.123095000      7.450514000      4.833232000
C       16.472810000     10.102349000      4.118258000
H        9.695522000      4.579180000     13.429155000
H       10.641160000      3.115636000     13.102334000
H        8.864118000      3.066503000     13.010246000
H        7.123668000      6.401313000     11.065271000
H        8.704453000      6.779880000     11.764593000
H        7.621691000      5.662294000     12.591200000
H        6.861285000      4.429698000      8.000969000
H        6.352918000      5.483586000      9.337998000
H        5.904287000      3.768980000      9.323091000
H        8.228114000      2.353571000      7.533363000
H        7.272348000      1.503011000      8.744237000
H        8.957404000      1.028172000      8.465623000
H       11.755201000      1.987338000     10.638554000
H       10.609719000      0.892892000      9.832179000
H       10.537786000      1.131651000     11.584115000
H       19.647000000      6.412902000      7.756747000
H       20.212707000      5.523477000      9.175998000
H       19.075225000      6.863883000      9.373902000
H       18.512986000      3.425134000      5.499459000
H       19.768528000      3.241615000      6.728208000
H       19.458528000      4.834930000      6.033545000
H       16.540692000      2.296917000      5.917298000
H       15.291974000      1.976866000      7.137681000
H       16.882259000      1.212148000      7.271416000
H       14.399425000      2.904514000      9.309076000
H       15.140677000      3.413555000     10.834883000
H       15.619158000      1.886172000     10.082662000
H       17.530360000      6.380036000     10.940084000
H       17.834808000      4.807432000     11.679145000
H       16.168152000      5.350538000     11.387099000
H       12.511407000      9.814672000      4.623949000
H       12.605303000     10.950177000      5.986158000
H       11.169671000     10.916189000      4.951401000
H       11.884651000      7.724219000      4.040707000
H       10.120253000      7.671560000      3.922337000
H       11.000648000      6.278471000      4.571630000
H        8.574508000      6.036084000      6.838043000
H        9.700356000      5.495221000      8.092498000
H       10.100514000      5.267229000      6.375868000
H        8.726830000      8.476043000      9.526572000
H       10.308942000      8.472864000     10.325247000
H        9.609594000      6.953145000      9.732267000
H       12.053593000     11.263302000      8.193430000
H       11.283765000     10.472719000      9.585035000
H       10.298295000     11.337125000      8.397901000
H       14.267705000      9.389147000      1.392769000
H       13.859377000     10.201719000      2.905808000
H       12.901210000      8.809887000      2.348095000
H       14.215547000      5.956690000      1.166526000
H       12.899060000      6.483578000      2.221661000
H       13.815800000      5.015014000      2.610188000
H       17.246502000      4.721044000      2.872201000
H       15.688121000      4.261344000      3.576638000
H       17.038709000      4.737390000      4.626749000
H       18.197458000      6.557719000      5.470628000
H       18.281744000      8.331521000      5.466272000
H       18.956519000      7.404030000      4.116644000
H       17.063305000     10.499179000      3.278879000
H       17.095358000     10.175364000      5.018245000
H       15.609661000     10.765609000      4.250793000
H       11.381355000      3.795086000      9.411170000
C       12.565379000      6.669011000     11.765411000
C       12.751475000      8.010086000     12.418989000
H       11.832126000      8.372344000     12.894309000
H       13.072202000      8.745210000     11.662802000
H       13.557113000      7.968781000     13.165301000
H       10.577647000      6.401290000     12.435852000
C       11.361389000      6.016966000     11.788161000
H       13.624268000      4.769800000     11.979889000
N       13.694419000      6.097638000     11.195285000
C       13.700078000      3.429842000     16.513221000
C       14.959471000      2.856970000     16.709053000
C       15.888883000      2.781593000     15.668036000
C       13.366096000      3.933244000     15.258056000
C       14.321928000      3.840859000     14.259145000
C       15.569288000      3.282698000     14.399215000
H       16.866459000      2.331799000     15.831291000
H       16.263594000      3.237277000     13.563017000
H       12.965909000      3.496636000     17.315414000
H       15.215484000      2.464180000     17.691558000
F       13.948598000      4.372852000     12.935531000
F       12.175217000      4.497611000     15.016009000


123
TS_Tauto1_MeCN_assisted
Ni       0.731880000      0.694206000      0.147863000
H        0.919775000     -3.544641000      2.761300000
N        0.669721000     -0.685138000      1.418029000
C        0.690601000     -1.526713000      2.221677000
C        0.721878000     -2.569394000      3.226481000
H        1.510070000     -2.366852000      3.964640000
H       -0.241102000     -2.621134000      3.752499000
H        4.909304000      2.795333000      0.465281000
H        4.402392000      1.449348000      2.239516000
C        5.423981000      2.251618000     -0.338016000
H        6.500887000      2.290181000     -0.117197000
C        4.672834000      0.391847000      2.119622000
H        5.680428000      0.261601000      2.541105000
H        5.262061000      2.799316000     -1.273896000
H        3.980374000     -0.200255000      2.730394000
C        4.952048000      0.835596000     -0.432974000
C        4.634230000     -0.016295000      0.681917000
Ga       2.807612000      0.224688000     -0.646305000
H        5.312921000      1.566428000     -3.102210000
C        4.784608000      0.065554000     -1.644757000
C        4.266934000     -1.308784000      0.168803000
C        5.158638000      0.483497000     -3.030908000
H        3.563344000     -2.235963000      1.981096000
C        3.911687000     -2.514969000      0.979421000
C        4.347270000     -1.260915000     -1.267483000
H        4.400251000      0.195326000     -3.773653000
H        4.789796000     -3.164373000      1.110358000
H        6.104880000      0.002356000     -3.320469000
H        3.131518000     -3.115844000      0.494992000
C        4.120701000     -2.398747000     -2.210692000
H        3.718190000     -2.049000000     -3.168747000
H        5.066548000     -2.921742000     -2.417822000
H        3.420974000     -3.136389000     -1.799421000
H       -3.961847000      2.813870000      1.915547000
H       -4.087075000      3.443460000     -0.462810000
C       -4.044566000      1.727838000      2.045667000
H       -5.117083000      1.496566000      2.143199000
C       -4.382753000      2.522990000     -0.982844000
H       -5.457333000      2.378285000     -0.793410000
H       -3.569906000      1.459149000      2.996661000
H       -4.265974000      2.685305000     -2.058845000
C       -3.466875000      0.965894000      0.896472000
C       -3.618758000      1.325801000     -0.512099000
Ga      -1.465425000      1.226682000     -0.008252000
H       -2.200657000     -0.537102000      2.974411000
C       -2.924875000     -0.363328000      0.945357000
C       -3.174130000      0.201037000     -1.292956000
C       -2.680476000     -1.145008000      2.195781000
H       -3.508817000      1.011379000     -3.260597000
C       -3.197821000      0.077282000     -2.784512000
C       -2.734545000     -0.819620000     -0.393716000
H       -2.048963000     -2.018247000      1.996905000
H       -3.912419000     -0.701478000     -3.087943000
H       -3.629793000     -1.516384000      2.609686000
H       -2.218768000     -0.201389000     -3.204736000
C       -2.136764000     -2.129006000     -0.801718000
H       -1.330837000     -2.433425000     -0.121192000
H       -2.892958000     -2.928234000     -0.798012000
H       -1.716506000     -2.079214000     -1.814153000
H        0.632148000      6.018434000     -0.231603000
H       -1.282093000      5.241215000      0.485314000
C        1.469007000      5.980619000      0.475610000
H        1.537811000      6.971051000      0.950025000
C       -1.332903000      4.693925000      1.433517000
H       -1.905099000      5.312013000      2.140853000
H        2.392548000      5.833895000     -0.098924000
H       -1.922902000      3.777612000      1.262906000
C        1.276166000      4.916042000      1.511357000
C        0.026901000      4.380276000      1.970662000
Ga       1.382530000      2.668136000      1.151378000
H        4.100932000      5.013604000      1.288292000
C        2.325446000      4.348289000      2.329353000
C        0.295249000      3.485749000      3.057295000
C        3.765911000      4.752581000      2.299993000
H       -1.503640000      2.302564000      3.141933000
C       -0.737551000      2.713079000      3.814119000
C        1.707912000      3.468524000      3.289584000
H        4.423419000      3.962770000      2.685061000
H       -1.255129000      3.352126000      4.544955000
H        3.927154000      5.639014000      2.932315000
H       -0.292476000      1.877139000      4.366910000
C        2.411498000      2.731941000      4.386140000
H        3.462774000      2.539941000      4.140455000
H        2.398587000      3.318359000      5.316950000
H        1.934542000      1.767511000      4.602998000
H        2.250555000      3.182700000     -1.996822000
C        2.344405000      2.855035000     -3.040182000
H        2.768823000      3.692526000     -3.616472000
H        3.075913000      2.037388000     -3.080748000
H        0.251080000      3.924907000     -1.435683000
C       -0.522457000      3.941123000     -2.212194000
C        1.025179000      2.435033000     -3.621415000
H       -0.613169000      4.970800000     -2.592649000
H       -1.488283000      3.694912000     -1.745451000
C       -0.212525000      3.010335000     -3.331598000
H        2.790349000      2.489742000     -5.763316000
C        1.722687000      2.470993000     -6.010702000
C        0.922311000      1.705746000     -4.931811000
C        1.398395000      0.284176000     -4.671254000
H        1.359379000      3.503227000     -6.087593000
Ga       0.462245000      0.614479000     -2.117572000
C       -1.174894000      2.636114000     -4.371523000
H        1.603302000      1.990385000     -6.988620000
C       -0.554918000      1.812041000     -5.269004000
H       -3.032593000      3.242671000     -3.451515000
C       -2.564984000      3.182778000     -4.441750000
H       -2.558171000      4.206696000     -4.846073000
H       -3.211558000      2.582601000     -5.091972000
C       -1.136072000      1.097628000     -6.430854000
H       -0.668462000      1.421046000     -7.374075000
H       -2.216760000      1.253120000     -6.520934000
H       -0.938803000      0.018596000     -6.338279000
H        2.822654000     -1.229787000     -5.136521000
H        2.904416000      0.283101000     -6.199899000
C        2.442804000     -0.233579000     -5.363990000
N        0.683483000     -0.465263000     -3.689729000
H        0.875067000     -1.494840000     -4.511381000
N        0.305559000     -2.399994000     -5.579633000
C       -0.053675000     -3.114067000     -6.417748000
C       -0.506213000     -4.000162000     -7.470538000
H        0.359343000     -4.451244000     -7.973825000
H       -1.127214000     -4.801049000     -7.048308000
H       -1.095225000     -3.438931000     -8.207568000


123
TS_Tauto2_MeCN_assisted
Ga      13.900578000      6.025295000      9.605411000
Ga      16.039253000      5.464264000      7.621734000
Ga      14.648824000      7.439935000      5.326745000
Ga      12.388859000      8.023400000      7.787626000
Ni      14.283713000      6.831441000      7.513510000
N       12.224121000      4.535020000     10.118128000
C       11.272658000      4.829233000     10.988331000
C       10.084485000      3.860295000     11.166288000
C        8.897114000      4.373337000     10.340877000
C        8.636288000      3.475175000      9.354385000
C        9.558325000      2.321596000      9.470550000
C       10.389875000      2.511623000     10.529128000
C        9.703406000      3.685427000     12.648942000
C        8.120005000      5.590710000     10.710322000
C        7.556542000      3.541979000      8.323096000
C        9.479457000      1.135530000      8.565139000
C       11.428815000      1.590746000     11.079390000
C       18.018816000      5.353867000      8.758160000
C       17.761658000      4.226566000      7.859395000
C       16.752264000      3.396213000      8.498587000
C       16.453854000      3.968825000      9.767414000
C       17.216205000      5.172528000      9.924685000
C       19.089216000      6.384000000      8.565891000
C       18.648872000      3.795101000      6.732969000
C       16.253160000      2.080005000      7.989475000
C       15.570839000      3.338868000     10.800170000
C       17.210760000      6.071635000     11.121426000
C       11.494878000      9.705768000      6.520603000
C       10.791864000      8.489038000      6.228926000
C       10.187768000      8.013602000      7.447050000
C       10.512175000      8.953922000      8.495990000
C       11.330472000      9.998128000      7.919660000
C       12.252780000     10.533966000      5.534365000
C       10.714157000      7.835485000      4.885955000
C        9.303502000      6.818073000      7.603924000
C        9.961695000      8.935111000      9.884467000
C       11.813536000     11.224624000      8.626914000
C       14.611325000      8.040698000      3.164212000
C       14.564787000      6.597496000      3.210300000
C       15.799634000      6.136148000      3.777008000
C       16.603877000      7.276952000      4.096984000
C       15.874946000      8.460374000      3.730313000
C       13.653265000      8.920775000      2.427340000
C       13.477250000      5.740172000      2.643242000
C       16.179614000      4.706870000      3.994261000
C       17.975985000      7.247816000      4.691317000
C       16.383281000      9.866860000      3.783978000
H        9.400759000      4.631043000     13.113586000
H       10.546057000      3.278579000     13.223289000
H        8.862154000      2.985088000     12.724383000
H        7.326096000      5.795074000      9.983344000
H        8.747775000      6.489397000     10.780394000
H        7.635593000      5.469748000     11.692760000
H        7.971152000      3.456324000      7.307172000
H        6.990883000      4.478719000      8.379562000
H        6.841694000      2.713365000      8.437557000
H        9.569166000      1.432697000      7.509621000
H        8.507829000      0.628269000      8.663164000
H       10.261337000      0.397977000      8.779128000
H       12.406164000      2.089746000     11.188589000
H       11.568516000      0.709130000     10.442956000
H       11.150474000      1.225730000     12.081551000
H       19.294452000      6.572482000      7.505516000
H       20.031107000      6.047408000      9.024987000
H       18.823826000      7.340429000      9.032620000
H       18.132188000      3.139249000      6.022977000
H       19.497018000      3.225025000      7.143027000
H       19.070805000      4.642574000      6.180008000
H       16.287602000      2.021247000      6.894923000
H       15.220592000      1.889492000      8.307590000
H       16.872255000      1.256446000      8.378127000
H       14.554441000      3.134679000     10.432647000
H       15.488772000      3.975287000     11.687374000
H       15.992829000      2.374971000     11.121607000
H       17.588513000      7.069766000     10.870430000
H       17.867054000      5.666178000     11.906806000
H       16.207985000      6.193504000     11.554967000
H       12.717312000      9.906946000      4.763007000
H       13.041900000     11.122902000      6.017103000
H       11.583472000     11.238869000      5.019072000
H       11.674160000      7.905233000      4.356112000
H        9.956264000      8.322401000      4.255028000
H       10.450196000      6.774477000      4.964085000
H        8.251930000      7.131037000      7.686658000
H        9.542630000      6.235072000      8.502224000
H        9.375215000      6.143697000      6.742857000
H        8.882877000      9.149214000      9.867241000
H       10.438822000      9.693522000     10.514029000
H       10.099302000      7.960654000     10.370182000
H       12.739438000     11.614503000      8.187116000
H       11.999327000     11.038697000      9.691473000
H       11.059744000     12.023469000      8.560732000
H       13.924858000      8.945026000      1.360550000
H       13.679376000      9.955896000      2.786518000
H       12.619031000      8.560498000      2.483897000
H       13.688306000      5.501055000      1.590026000
H       12.502470000      6.241676000      2.672243000
H       13.384161000      4.788395000      3.180527000
H       16.743571000      4.312312000      3.135950000
H       15.298661000      4.067460000      4.130197000
H       16.822554000      4.592918000      4.877552000
H       18.111488000      6.376264000      5.345736000
H       18.185131000      8.148819000      5.280595000
H       18.743441000      7.182354000      3.905837000
H       16.914857000     10.116317000      2.853316000
H       17.087518000     10.017622000      4.611099000
H       15.568917000     10.592432000      3.897786000
H       11.941264000      3.710910000      9.570145000
C       12.455439000      6.831738000     11.767218000
C       12.460722000      8.222166000     12.332960000
H       11.467705000      8.548606000     12.662589000
H       12.839779000      8.924020000     11.574112000
H       13.162012000      8.279906000     13.177419000
H       10.437260000      6.334046000     12.326356000
C       11.318746000      6.037205000     11.763845000
H       13.539949000      5.051289000     12.000215000
N       13.629908000      6.310625000     11.301778000
N       13.372125000      4.447828000     13.185928000
C       13.337633000      3.835490000     14.166353000
C       13.279750000      3.092735000     15.405093000
H       12.422297000      2.406398000     15.384349000
H       14.196316000      2.500237000     15.528804000
H       13.173731000      3.782796000     16.252413000
